# Supplementary material for: Identification of PFKFB2 as a key gene for the transition from acute to old myocardial infarction in peripheral blood
Source: Front Cardiovasc Med. 2022 Dec 6;9:993579. doi: 10.3389/fcvm.2022.993579 (PMC9763698; doi:10.3389/fcvm.2022.993579)
Supplement: Supplementary file 2 [file Table_1.XLSX]

## Sheet: pdata1
geo_accession	title	status	description	platform_id	patient diagnosis:ch1	time point:ch1	tissue:ch1
GSM3501241	Blood_MI_D0 [hyb18752]	Public on Nov 24 2019		GPL17586	MI	D0	whole blood
GSM3501242	Blood_MI_D30 [hyb18753]	Public on Nov 24 2019		GPL17586	MI	D30	whole blood
GSM3501243	Blood_MI_D0 [hyb18754]	Public on Nov 24 2019		GPL17586	MI	D0	whole blood
GSM3501244	Blood_MI_D30 [hyb18755]	Public on Nov 24 2019		GPL17586	MI	D30	whole blood
GSM3501245	Blood_MI_D0_Techn_Repl_of_hyb20838 [hyb18756]	Public on Nov 24 2019	_Techn_Repl_of_hyb20838	GPL17586	MI	D0	whole blood
GSM3501246	Blood_MI_D30_Techn_Repl_of_hyb20839 [hyb18757]	Public on Nov 24 2019	_Techn_Repl_of_hyb20839	GPL17586	MI	D30	whole blood
GSM3501247	Blood_MI_D0 [hyb18758]	Public on Nov 24 2019		GPL17586	MI	D0	whole blood
GSM3501248	Blood_MI_D30 [hyb18759]	Public on Nov 24 2019		GPL17586	MI	D30	whole blood
GSM3501249	Blood_MI_D0 [hyb18760]	Public on Nov 24 2019		GPL17586	MI	D0	whole blood
GSM3501250	Blood_MI_D30 [hyb18761]	Public on Nov 24 2019		GPL17586	MI	D30	whole blood
GSM3501251	Blood_MI_D0 [hyb18762]	Public on Nov 24 2019		GPL17586	MI	D0	whole blood
GSM3501252	Blood_MI_D30 [hyb18763]	Public on Nov 24 2019		GPL17586	MI	D30	whole blood
GSM3501253	Blood_MI_D0 [hyb18764]	Public on Nov 24 2019		GPL17586	MI	D0	whole blood
GSM3501254	Blood_MI_D30 [hyb18765]	Public on Nov 24 2019		GPL17586	MI	D30	whole blood
GSM3501255	Blood_MI_D0 [hyb18766]	Public on Nov 24 2019		GPL17586	MI	D0	whole blood
GSM3501256	Blood_MI_D30 [hyb18767]	Public on Nov 24 2019		GPL17586	MI	D30	whole blood
GSM3501257	Blood_MI_D0 [hyb18768]	Public on Nov 24 2019		GPL17586	MI	D0	whole blood
GSM3501258	Blood_MI_D30 [hyb18769]	Public on Nov 24 2019		GPL17586	MI	D30	whole blood
GSM3501259	Blood_MI_D0 [hyb18770]	Public on Nov 24 2019		GPL17586	MI	D0	whole blood
GSM3501260	Blood_MI_D30 [hyb18771]	Public on Nov 24 2019		GPL17586	MI	D30	whole blood
GSM3501261	Blood_MI_D0 [hyb18772]	Public on Nov 24 2019		GPL17586	MI	D0	whole blood
GSM3501262	Blood_MI_D30 [hyb18773]	Public on Nov 24 2019		GPL17586	MI	D30	whole blood
GSM3501263	Blood_MI_D0 [hyb18776]	Public on Nov 24 2019		GPL17586	MI	D0	whole blood
GSM3501264	Blood_MI_D30 [hyb18777]	Public on Nov 24 2019		GPL17586	MI	D30	whole blood
GSM3501265	Blood_MI_D0_Techn_Repl_of_hyb20782 [hyb18778]	Public on Nov 24 2019	_Techn_Repl_of_hyb20782	GPL17586	MI	D0	whole blood
GSM3501266	Blood_MI_D30_Techn_Repl_of_hyb20783 [hyb18779]	Public on Nov 24 2019	_Techn_Repl_of_hyb20783	GPL17586	MI	D30	whole blood
GSM3501267	Blood_MI_D0 [hyb18780]	Public on Nov 24 2019		GPL17586	MI	D0	whole blood
GSM3501268	Blood_MI_D30 [hyb18781]	Public on Nov 24 2019		GPL17586	MI	D30	whole blood
GSM3501269	Blood_MI_D0 [hyb18782]	Public on Nov 24 2019		GPL17586	MI	D0	whole blood
GSM3501270	Blood_MI_D30 [hyb18783]	Public on Nov 24 2019		GPL17586	MI	D30	whole blood
GSM3501271	Blood_MI_D0 [hyb18784]	Public on Nov 24 2019		GPL17586	MI	D0	whole blood
GSM3501272	Blood_MI_D30 [hyb18785]	Public on Nov 24 2019		GPL17586	MI	D30	whole blood
GSM3501273	Blood_MI_D0 [hyb18786]	Public on Nov 24 2019		GPL17586	MI	D0	whole blood
GSM3501274	Blood_MI_D30 [hyb18787]	Public on Nov 24 2019		GPL17586	MI	D30	whole blood
GSM3501275	Blood_MI_D0 [hyb18788]	Public on Nov 24 2019		GPL17586	MI	D0	whole blood
GSM3501276	Blood_MI_D30 [hyb18789]	Public on Nov 24 2019		GPL17586	MI	D30	whole blood
GSM3501277	Blood_MI_D0 [hyb20736]	Public on Nov 24 2019		GPL17586	MI	D0	whole blood
GSM3501278	Blood_MI_D30 [hyb20737]	Public on Nov 24 2019		GPL17586	MI	D30	whole blood
GSM3501279	Blood_MI_D0 [hyb20738]	Public on Nov 24 2019		GPL17586	MI	D0	whole blood
GSM3501280	Blood_MI_D0 [hyb20740]	Public on Nov 24 2019		GPL17586	MI	D0	whole blood
GSM3501281	Blood_MI_D30 [hyb20741]	Public on Nov 24 2019		GPL17586	MI	D30	whole blood
GSM3501282	Blood_MI_D0 [hyb20742]	Public on Nov 24 2019		GPL17586	MI	D0	whole blood
GSM3501283	Blood_MI_D0 [hyb20744]	Public on Nov 24 2019		GPL17586	MI	D0	whole blood
GSM3501284	Blood_MI_D30 [hyb20745]	Public on Nov 24 2019		GPL17586	MI	D30	whole blood
GSM3501285	Blood_MI_D0 [hyb20746]	Public on Nov 24 2019		GPL17586	MI	D0	whole blood
GSM3501286	Blood_MI_D30 [hyb20747]	Public on Nov 24 2019		GPL17586	MI	D30	whole blood
GSM3501287	Blood_MI_D0 [hyb20748]	Public on Nov 24 2019		GPL17586	MI	D0	whole blood
GSM3501288	Blood_MI_D30 [hyb20749]	Public on Nov 24 2019		GPL17586	MI	D30	whole blood
GSM3501289	Blood_MI_D0 [hyb20750]	Public on Nov 24 2019		GPL17586	MI	D0	whole blood
GSM3501290	Blood_MI_D30 [hyb20751]	Public on Nov 24 2019		GPL17586	MI	D30	whole blood
GSM3501291	Blood_MI_D30 [hyb20753]	Public on Nov 24 2019		GPL17586	MI	D30	whole blood
GSM3501292	Blood_MI_D0 [hyb20754]	Public on Nov 24 2019		GPL17586	MI	D0	whole blood
GSM3501293	Blood_MI_D30 [hyb20755]	Public on Nov 24 2019		GPL17586	MI	D30	whole blood
GSM3501294	Blood_CAD_D0 [hyb20756]	Public on Nov 24 2019		GPL17586	CAD	D0	whole blood
GSM3501295	Blood_CAD_D0 [hyb20757]	Public on Nov 24 2019		GPL17586	CAD	D0	whole blood
GSM3501296	Blood_CAD_D0 [hyb20758]	Public on Nov 24 2019		GPL17586	CAD	D0	whole blood
GSM3501297	Blood_CAD_D0 [hyb20759]	Public on Nov 24 2019		GPL17586	CAD	D0	whole blood
GSM3501298	Blood_MI_D0 [hyb20760]	Public on Nov 24 2019		GPL17586	MI	D0	whole blood
GSM3501299	Blood_MI_D30 [hyb20761]	Public on Nov 24 2019		GPL17586	MI	D30	whole blood
GSM3501300	Blood_MI_D0 [hyb20762]	Public on Nov 24 2019		GPL17586	MI	D0	whole blood
GSM3501301	Blood_MI_D30 [hyb20763]	Public on Nov 24 2019		GPL17586	MI	D30	whole blood
GSM3501302	Blood_MI_D0 [hyb20764]	Public on Nov 24 2019		GPL17586	MI	D0	whole blood
GSM3501303	Blood_MI_D30 [hyb20765]	Public on Nov 24 2019		GPL17586	MI	D30	whole blood
GSM3501304	Blood_MI_D0 [hyb20766]	Public on Nov 24 2019		GPL17586	MI	D0	whole blood
GSM3501305	Blood_MI_D30 [hyb20767]	Public on Nov 24 2019		GPL17586	MI	D30	whole blood
GSM3501306	Blood_MI_D0 [hyb20768]	Public on Nov 24 2019		GPL17586	MI	D0	whole blood
GSM3501307	Blood_MI_D30 [hyb20769]	Public on Nov 24 2019		GPL17586	MI	D30	whole blood
GSM3501308	Blood_MI_D0 [hyb20770]	Public on Nov 24 2019		GPL17586	MI	D0	whole blood
GSM3501309	Blood_MI_D30 [hyb20771]	Public on Nov 24 2019		GPL17586	MI	D30	whole blood
GSM3501310	Blood_MI_D0 [hyb20772]	Public on Nov 24 2019		GPL17586	MI	D0	whole blood
GSM3501311	Blood_MI_D30 [hyb20773]	Public on Nov 24 2019		GPL17586	MI	D30	whole blood
GSM3501312	Blood_MI_D0 [hyb20774]	Public on Nov 24 2019		GPL17586	MI	D0	whole blood
GSM3501313	Blood_MI_D30 [hyb20775]	Public on Nov 24 2019		GPL17586	MI	D30	whole blood
GSM3501314	Blood_MI_D0 [hyb20776]	Public on Nov 24 2019		GPL17586	MI	D0	whole blood
GSM3501315	Blood_MI_D30 [hyb20777]	Public on Nov 24 2019		GPL17586	MI	D30	whole blood
GSM3501316	Blood_MI_D0 [hyb20778]	Public on Nov 24 2019		GPL17586	MI	D0	whole blood
GSM3501317	Blood_MI_D30 [hyb20779]	Public on Nov 24 2019		GPL17586	MI	D30	whole blood
GSM3501318	Blood_CAD_D0 [hyb20780]	Public on Nov 24 2019		GPL17586	CAD	D0	whole blood
GSM3501319	Blood_CAD_D0 [hyb20781]	Public on Nov 24 2019		GPL17586	CAD	D0	whole blood
GSM3501320	Blood_MI_D0 [hyb20782]	Public on Nov 24 2019		GPL17586	MI	D0	whole blood
GSM3501321	Blood_MI_D30 [hyb20783]	Public on Nov 24 2019		GPL17586	MI	D30	whole blood
GSM3501322	Blood_MI_D0 [hyb20784]	Public on Nov 24 2019		GPL17586	MI	D0	whole blood
GSM3501323	Blood_MI_D30 [hyb20785]	Public on Nov 24 2019		GPL17586	MI	D30	whole blood
GSM3501324	Blood_MI_D0 [hyb20786]	Public on Nov 24 2019		GPL17586	MI	D0	whole blood
GSM3501325	Blood_MI_D30 [hyb20787]	Public on Nov 24 2019		GPL17586	MI	D30	whole blood
GSM3501326	Blood_MI_D0 [hyb20788]	Public on Nov 24 2019		GPL17586	MI	D0	whole blood
GSM3501327	Blood_MI_D30 [hyb20789]	Public on Nov 24 2019		GPL17586	MI	D30	whole blood
GSM3501328	Blood_MI_D0 [hyb20790]	Public on Nov 24 2019		GPL17586	MI	D0	whole blood
GSM3501329	Blood_MI_D30 [hyb20791]	Public on Nov 24 2019		GPL17586	MI	D30	whole blood
GSM3501330	Blood_MI_D0 [hyb20792]	Public on Nov 24 2019		GPL17586	MI	D0	whole blood
GSM3501331	Blood_MI_D30 [hyb20793]	Public on Nov 24 2019		GPL17586	MI	D30	whole blood
GSM3501332	Blood_MI_D0 [hyb20794]	Public on Nov 24 2019		GPL17586	MI	D0	whole blood
GSM3501333	Blood_MI_D30 [hyb20795]	Public on Nov 24 2019		GPL17586	MI	D30	whole blood
GSM3501334	Blood_MI_D0 [hyb20796]	Public on Nov 24 2019		GPL17586	MI	D0	whole blood
GSM3501335	Blood_MI_D30 [hyb20797]	Public on Nov 24 2019		GPL17586	MI	D30	whole blood
GSM3501336	Blood_MI_D0 [hyb20798]	Public on Nov 24 2019		GPL17586	MI	D0	whole blood
GSM3501337	Blood_MI_D30 [hyb20799]	Public on Nov 24 2019		GPL17586	MI	D30	whole blood
GSM3501338	Blood_MI_D0 [hyb20800]	Public on Nov 24 2019		GPL17586	MI	D0	whole blood
GSM3501339	Blood_MI_D30 [hyb20801]	Public on Nov 24 2019		GPL17586	MI	D30	whole blood
GSM3501340	Blood_MI_D0 [hyb20802]	Public on Nov 24 2019		GPL17586	MI	D0	whole blood
GSM3501341	Blood_MI_D30 [hyb20803]	Public on Nov 24 2019		GPL17586	MI	D30	whole blood
GSM3501342	Blood_CAD_D0 [hyb20804]	Public on Nov 24 2019		GPL17586	CAD	D0	whole blood
GSM3501343	Blood_CAD_D0 [hyb20805]	Public on Nov 24 2019		GPL17586	CAD	D0	whole blood
GSM3501344	Blood_CAD_D0 [hyb20806]	Public on Nov 24 2019		GPL17586	CAD	D0	whole blood
GSM3501345	Blood_CAD_D0 [hyb20807]	Public on Nov 24 2019		GPL17586	CAD	D0	whole blood
GSM3501346	Blood_MI_D0 [hyb20808]	Public on Nov 24 2019		GPL17586	MI	D0	whole blood
GSM3501347	Blood_MI_D30 [hyb20809]	Public on Nov 24 2019		GPL17586	MI	D30	whole blood
GSM3501348	Blood_MI_D0 [hyb20810]	Public on Nov 24 2019		GPL17586	MI	D0	whole blood
GSM3501349	Blood_MI_D30 [hyb20811]	Public on Nov 24 2019		GPL17586	MI	D30	whole blood
GSM3501350	Blood_MI_D0 [hyb20812]	Public on Nov 24 2019		GPL17586	MI	D0	whole blood
GSM3501351	Blood_MI_D30 [hyb20813]	Public on Nov 24 2019		GPL17586	MI	D30	whole blood
GSM3501352	Blood_MI_D0 [hyb20814]	Public on Nov 24 2019		GPL17586	MI	D0	whole blood
GSM3501353	Blood_MI_D30 [hyb20815]	Public on Nov 24 2019		GPL17586	MI	D30	whole blood
GSM3501354	Blood_MI_D0 [hyb20816]	Public on Nov 24 2019		GPL17586	MI	D0	whole blood
GSM3501355	Blood_MI_D30 [hyb20817]	Public on Nov 24 2019		GPL17586	MI	D30	whole blood
GSM3501356	Blood_MI_D0 [hyb20818]	Public on Nov 24 2019		GPL17586	MI	D0	whole blood
GSM3501357	Blood_MI_D30 [hyb20819]	Public on Nov 24 2019		GPL17586	MI	D30	whole blood
GSM3501358	Blood_MI_D0 [hyb20820]	Public on Nov 24 2019		GPL17586	MI	D0	whole blood
GSM3501359	Blood_MI_D30 [hyb20821]	Public on Nov 24 2019		GPL17586	MI	D30	whole blood
GSM3501360	Blood_MI_D0 [hyb20822]	Public on Nov 24 2019		GPL17586	MI	D0	whole blood
GSM3501361	Blood_MI_D30 [hyb20823]	Public on Nov 24 2019		GPL17586	MI	D30	whole blood
GSM3501362	Blood_MI_D0 [hyb20824]	Public on Nov 24 2019		GPL17586	MI	D0	whole blood
GSM3501363	Blood_MI_D30 [hyb20825]	Public on Nov 24 2019		GPL17586	MI	D30	whole blood
GSM3501364	Blood_MI_D0 [hyb20826]	Public on Nov 24 2019		GPL17586	MI	D0	whole blood
GSM3501365	Blood_MI_D30 [hyb20827]	Public on Nov 24 2019		GPL17586	MI	D30	whole blood
GSM3501366	Blood_CAD_D0 [hyb20828]	Public on Nov 24 2019		GPL17586	CAD	D0	whole blood
GSM3501367	Blood_CAD_D0 [hyb20829]	Public on Nov 24 2019		GPL17586	CAD	D0	whole blood
GSM3501368	Blood_CAD_D0 [hyb20830]	Public on Nov 24 2019		GPL17586	CAD	D0	whole blood
GSM3501369	Blood_CAD_D0 [hyb20831]	Public on Nov 24 2019		GPL17586	CAD	D0	whole blood
GSM3501370	Blood_MI_D0 [hyb20832]	Public on Nov 24 2019		GPL17586	MI	D0	whole blood
GSM3501371	Blood_MI_D30 [hyb20833]	Public on Nov 24 2019		GPL17586	MI	D30	whole blood
GSM3501372	Blood_MI_D0 [hyb20834]	Public on Nov 24 2019		GPL17586	MI	D0	whole blood
GSM3501373	Blood_MI_D30 [hyb20835]	Public on Nov 24 2019		GPL17586	MI	D30	whole blood
GSM3501374	Blood_CAD_D0 [hyb20836]	Public on Nov 24 2019		GPL17586	CAD	D0	whole blood
GSM3501375	Blood_CAD_D0 [hyb20837]	Public on Nov 24 2019		GPL17586	CAD	D0	whole blood
GSM3501376	Blood_MI_D0 [hyb20838]	Public on Nov 24 2019		GPL17586	MI	D0	whole blood
GSM3501377	Blood_MI_D30 [hyb20839]	Public on Nov 24 2019		GPL17586	MI	D30	whole blood
GSM3501378	Blood_MI_Y1 [hyb20840]	Public on Nov 24 2019		GPL17586	MI	Y1	whole blood
GSM3501379	Blood_MI_Y1 [hyb20841]	Public on Nov 24 2019		GPL17586	MI	Y1	whole blood
GSM3501380	Blood_MI_Y1 [hyb21041]	Public on Nov 24 2019		GPL17586	MI	Y1	whole blood
GSM3501381	Blood_MI_Y1 [hyb21042]	Public on Nov 24 2019		GPL17586	MI	Y1	whole blood
GSM3501382	Blood_MI_Y1 [hyb21043]	Public on Nov 24 2019		GPL17586	MI	Y1	whole blood
GSM3501383	Blood_MI_Y1 [hyb21044]	Public on Nov 24 2019		GPL17586	MI	Y1	whole blood
GSM3501384	Blood_MI_Y1 [hyb21045]	Public on Nov 24 2019		GPL17586	MI	Y1	whole blood
GSM3501385	Blood_MI_Y1 [hyb21046]	Public on Nov 24 2019		GPL17586	MI	Y1	whole blood
GSM3501386	Blood_MI_Y1 [hyb21047]	Public on Nov 24 2019		GPL17586	MI	Y1	whole blood
GSM3501387	Blood_MI_Y1 [hyb21048]	Public on Nov 24 2019		GPL17586	MI	Y1	whole blood
GSM3501388	Blood_MI_Y1 [hyb21049]	Public on Nov 24 2019		GPL17586	MI	Y1	whole blood
GSM3501389	Blood_MI_Y1 [hyb21050]	Public on Nov 24 2019		GPL17586	MI	Y1	whole blood
GSM3501390	Blood_MI_Y1 [hyb21052]	Public on Nov 24 2019		GPL17586	MI	Y1	whole blood
GSM3501391	Blood_MI_Y1 [hyb21053]	Public on Nov 24 2019		GPL17586	MI	Y1	whole blood
GSM3501392	Blood_MI_Y1 [hyb21054]	Public on Nov 24 2019		GPL17586	MI	Y1	whole blood
GSM3501393	Blood_CAD_D0 [hyb21055]	Public on Nov 24 2019		GPL17586	CAD	D0	whole blood
GSM3501394	Blood_CAD_D0 [hyb21056]	Public on Nov 24 2019		GPL17586	CAD	D0	whole blood
GSM3501395	Blood_MI_Y1 [hyb21057]	Public on Nov 24 2019		GPL17586	MI	Y1	whole blood
GSM3501396	Blood_MI_Y1 [hyb21058]	Public on Nov 24 2019		GPL17586	MI	Y1	whole blood
GSM3501397	Blood_MI_Y1 [hyb21059]	Public on Nov 24 2019		GPL17586	MI	Y1	whole blood
GSM3501398	Blood_MI_Y1 [hyb21060]	Public on Nov 24 2019		GPL17586	MI	Y1	whole blood
GSM3501399	Blood_MI_Y1 [hyb21061]	Public on Nov 24 2019		GPL17586	MI	Y1	whole blood
GSM3501400	Blood_MI_Y1 [hyb21062]	Public on Nov 24 2019		GPL17586	MI	Y1	whole blood
GSM3501401	Blood_MI_Y1 [hyb21063]	Public on Nov 24 2019		GPL17586	MI	Y1	whole blood
GSM3501402	Blood_MI_Y1 [hyb21064]	Public on Nov 24 2019		GPL17586	MI	Y1	whole blood
GSM3501403	Blood_MI_Y1 [hyb21065]	Public on Nov 24 2019		GPL17586	MI	Y1	whole blood
GSM3501404	Blood_MI_Y1 [hyb21066]	Public on Nov 24 2019		GPL17586	MI	Y1	whole blood
GSM3501405	Blood_MI_Y1 [hyb21067]	Public on Nov 24 2019		GPL17586	MI	Y1	whole blood
GSM3501406	Blood_MI_Y1 [hyb21068]	Public on Nov 24 2019		GPL17586	MI	Y1	whole blood
GSM3501407	Blood_MI_Y1 [hyb21069]	Public on Nov 24 2019		GPL17586	MI	Y1	whole blood
GSM3501408	Blood_MI_Y1 [hyb21070]	Public on Nov 24 2019		GPL17586	MI	Y1	whole blood
GSM3501409	Blood_MI_D0 [hyb21071]	Public on Nov 24 2019		GPL17586	MI	D0	whole blood
GSM3501410	Blood_MI_D30 [hyb21072]	Public on Nov 24 2019		GPL17586	MI	D30	whole blood
GSM3501411	Blood_MI_D0 [hyb21073]	Public on Nov 24 2019		GPL17586	MI	D0	whole blood
GSM3501412	Blood_MI_D30 [hyb21074]	Public on Nov 24 2019		GPL17586	MI	D30	whole blood
GSM3501413	Blood_MI_Y1 [hyb21075]	Public on Nov 24 2019		GPL17586	MI	Y1	whole blood
GSM3501414	Blood_MI_D0 [hyb21076]	Public on Nov 24 2019		GPL17586	MI	D0	whole blood
GSM3501415	Blood_MI_D30 [hyb21077]	Public on Nov 24 2019		GPL17586	MI	D30	whole blood
GSM3501416	Blood_MI_Y1 [hyb21078]	Public on Nov 24 2019		GPL17586	MI	Y1	whole blood
GSM3501417	Blood_CAD_D0 [hyb21079]	Public on Nov 24 2019		GPL17586	CAD	D0	whole blood
GSM3501418	Blood_CAD_D0 [hyb21080]	Public on Nov 24 2019		GPL17586	CAD	D0	whole blood
GSM3501419	Blood_MI_Y1 [hyb21083]	Public on Nov 24 2019		GPL17586	MI	Y1	whole blood
GSM3501420	Blood_MI_Y1 [hyb21084]	Public on Nov 24 2019		GPL17586	MI	Y1	whole blood
GSM3501421	Blood_MI_Y1 [hyb21085]	Public on Nov 24 2019		GPL17586	MI	Y1	whole blood
GSM3501422	Blood_MI_Y1 [hyb21086]	Public on Nov 24 2019		GPL17586	MI	Y1	whole blood
GSM3501423	Blood_MI_Y1 [hyb21087]	Public on Nov 24 2019		GPL17586	MI	Y1	whole blood
GSM3501424	Blood_CAD_D0 [hyb21088]	Public on Nov 24 2019		GPL17586	CAD	D0	whole blood
GSM3501425	Blood_CAD_D0 [hyb21089]	Public on Nov 24 2019		GPL17586	CAD	D0	whole blood
GSM3501426	Blood_MI_D30 [hyb21091]	Public on Nov 24 2019		GPL17586	MI	D30	whole blood
GSM3501427	Blood_MI_Y1 [hyb21092]	Public on Nov 24 2019		GPL17586	MI	Y1	whole blood
GSM3501428	Blood_MI_D0 [hyb21093]	Public on Nov 24 2019		GPL17586	MI	D0	whole blood
GSM3501429	Blood_MI_D30 [hyb21138]	Public on Nov 24 2019		GPL17586	MI	D30	whole blood
GSM3501430	Blood_MI_D30 [hyb21139]	Public on Nov 24 2019		GPL17586	MI	D30	whole blood
GSM3501431	Blood_MI_D0 [hyb21140]	Public on Nov 24 2019		GPL17586	MI	D0	whole blood
GSM3501432	Blood_MI_D0 [hyb21214]	Public on Nov 24 2019		GPL17586	MI	D0	whole blood
