# Supplementary material for: Identification of PFKFB2 as a key gene for the transition from acute to old myocardial infarction in peripheral blood
Source: Front Cardiovasc Med. 2022 Dec 6;9:993579. doi: 10.3389/fcvm.2022.993579 (PMC9763698; doi:10.3389/fcvm.2022.993579)
Supplement: Supplementary file 3 [file Table_2.XLSX]

## Sheet: Table 2
	ID	Description	setSize	enrichmentScore	NES	pvalue	p.adjust	qvalues	rank	leading_edge	core_enrichment
hsa03010	hsa03010	Ribosome	39	0.721165	2.18906	4.92992e-07	0.00014001	0.000122989	1617	tags=85%, list=25%, signal=64%	100169760/6232/100169768/6152/9045/3921/6233/6138/6165/6159/6133/51318/54460/11222/6160/55052/6228/6202/6135/64969/63931/51023/6167/6164/6201/9801/6168/6146/65005/79590/51263/64979/64965
hsa05134	hsa05134	Legionellosis	22	-0.793313	-2.18415	3.8462e-06	0.000508564	0.000446737	542	tags=50%, list=8%, signal=46%	9554/4671/2919/5861/7100/1379/4615/3310/58484/1378/7097
hsa04613	hsa04613	Neutrophil extracellular trap formation	31	-0.724244	-2.15154	5.37215e-06	0.000508564	0.000446737	453	tags=45%, list=7%, signal=42%	5290/5291/8520/5293/2212/10533/820/1379/2215/4688/5894/1378/7097/23569
hsa03008	hsa03008	Ribosome biogenesis in eukaryotes	24	0.752889	2.05943	3.49414e-05	0.00248084	0.00217924	1033	tags=75%, list=16%, signal=63%	100169760/100169768/51602/84128/55127/166378/29102/55341/84135/23160/134430/10199/7514/54433/4931/92856/26354/10885
hsa05120	hsa05120	Epithelial cell signaling in Helicobacter pylori infection	18	-0.779098	-2.05023	5.30867e-05	0.00301533	0.00264875	315	tags=44%, list=5%, signal=42%	127124/2919/6868/8992/533/523/3579/3577
hsa05152	hsa05152	Tuberculosis	48	-0.608677	-1.94556	0.000106861	0.0050581	0.00444318	967	tags=50%, list=15%, signal=43%	805/2214/2213/54106/1263/3552/387/5868/4802/1520/8915/2212/820/1379/7879/2215/5530/7096/4615/533/5894/10333/1378/7097
hsa04145	hsa04145	Phagosome	40	-0.637372	-1.97388	0.000144736	0.00587214	0.00515825	661	tags=40%, list=10%, signal=36%	127124/5868/9554/1520/9341/51143/2212/8992/7879/2215/533/7277/4688/10333/523/7097
hsa05417	hsa05417	Lipid and atherosclerosis	55	-0.543379	-1.80095	0.000703745	0.0249829	0.0219457	651	tags=36%, list=10%, signal=33%	5451/387/114548/8743/5906/5290/10010/2932/5291/4780/10451/2919/5293/22926/5530/4615/3310/4688/10333/7097
hsa04610	hsa04610	Complement and coagulation cascades	39	-0.595464	-1.83451	0.000981249	0.0289513	0.0254316	1798	tags=59%, list=28%, signal=43%	712/730/732/462/731/2160/729/3080/2151/725/2243/2266/2244/3426/2165/10877/81494/10878/1379/4179/1604/2153/1378
hsa05130	hsa05130	Pathogenic Escherichia coli infection	54	-0.534971	-1.76555	0.00114344	0.0289513	0.0254316	1324	tags=56%, list=21%, signal=44%	100506658/4430/841/9076/10096/5602/10097/5062/149461/10093/9181/375/8440/9871/7456/387/114548/8743/100132463/4671/10109/9826/5861/2212/10092/7100/4615/7277/3059/3554
hsa04144	hsa04144	Endocytosis	66	-0.519574	-1.7858	0.00135389	0.0289513	0.0254316	887	tags=39%, list=14%, signal=34%	378/2870/375/5337/2060/7456/387/5868/10254/23550/10890/7048/10109/829/9922/10092/23527/7879/51652/51100/3310/9765/3579/7852/64744/3577
hsa04010	hsa04010	MAPK signaling pathway	84	-0.479658	-1.71972	0.00137186	0.0289513	0.0254316	468	tags=24%, list=7%, signal=22%	5906/5495/5321/7048/1647/7039/9261/3815/5530/374/4615/6195/9448/3556/3310/9693/5894/8569/10746/3554
hsa05146	hsa05146	Amoebiasis	37	-0.60224	-1.84416	0.00139329	0.0289513	0.0254316	453	tags=24%, list=7%, signal=23%	5868/5290/5291/2919/5293/7879/3554/7097/7850
hsa04015	hsa04015	Rap1 signaling pathway	60	-0.518259	-1.74778	0.0014273	0.0289513	0.0254316	645	tags=25%, list=10%, signal=23%	387/5906/83593/10636/5290/5291/2771/10451/5293/3815/2773/9693/5894/5899/57568
hsa04216	hsa04216	Ferroptosis	14	-0.766513	-1.93182	0.00161271	0.0289513	0.0254316	355	tags=43%, list=6%, signal=41%	5093/10533/2181/23657/30061/2180
hsa05132	hsa05132	Salmonella infection	66	-0.511386	-1.75766	0.00163106	0.0289513	0.0254316	847	tags=38%, list=13%, signal=33%	54106/375/127829/388/387/5868/114548/8743/4671/5290/5291/10109/51143/3836/5293/112574/10092/7100/7879/4615/7277/5894/10333/58484/7097
hsa05131	hsa05131	Shigellosis	58	-0.499832	-1.66615	0.00344715	0.0575877	0.0505867	645	tags=47%, list=10%, signal=42%	10096/5602/10097/440738/5481/10093/9181/8878/375/387/114548/64121/4671/8915/5290/2932/5291/10109/5293/10092/7100/5580/3099/4615/3059/3554/58484
hsa05140	hsa05140	Leishmaniasis	23	-0.661887	-1.84954	0.00389488	0.0614526	0.0539817	290	tags=35%, list=5%, signal=33%	2212/5743/1379/2215/4615/4688/1378/7097
hsa00052	hsa00052	Galactose metabolism	11	-0.747242	-1.77315	0.00629278	0.0940604	0.0826254	1056	tags=64%, list=16%, signal=53%	2720/7360/57818/6476/5236/3099/55276
hsa05418	hsa05418	Fluid shear stress and atherosclerosis	46	-0.509968	-1.62732	0.00711574	0.101044	0.0887595	1508	tags=43%, list=24%, signal=33%	5562/5563/3791/6401/5602/7412/4880/9181/8878/805/3552/387/5290/5291/4258/4780/5293/4688/3554/7850
hsa04740	hsa04740	Olfactory transduction	83	-0.432775	-1.54433	0.00799417	0.108112	0.0949683	1631	tags=55%, list=25%, signal=42%	127068/389090/403277/26696/26341/127064/5136/391194/81470/127066/254879/128371/284532/391109/403274/128360/343170/388761/805/26476/403278/401994/81448/79501/150681/391107/128367/391211/81050/127608/729759/391114/343406/81442/26339/402135/403273/79310/391195/127385/2782/343172/391196/127062/6546/5997
hsa05142	hsa05142	Chagas disease	30	-0.586449	-1.72478	0.009241	0.119293	0.10479	453	tags=33%, list=7%, signal=31%	5290/5291/7048/2771/5293/2773/8837/4615/10333/7097
hsa05321	hsa05321	Inflammatory bowel disease	20	-0.641241	-1.73901	0.0105096	0.125548	0.110285	251	tags=20%, list=4%, signal=19%	7100/8807/7097/8809
hsa04621	hsa04621	NOD-like receptor signaling pathway	43	-0.50921	-1.60298	0.0113675	0.125548	0.110285	645	tags=44%, list=10%, signal=40%	387/3428/114548/55669/4671/10628/10010/2919/9447/6041/118429/820/5580/140609/9927/84674/4615/5586/58484
hsa00510	hsa00510	N-Glycan biosynthesis	18	0.649102	1.65662	0.0118737	0.125548	0.110285	903	tags=50%, list=14%, signal=43%	6480/11320/10905/8703/57134/10195/4124/1650/201595
hsa04142	hsa04142	Lysosome	33	-0.539769	-1.60889	0.0120638	0.125548	0.110285	524	tags=27%, list=8%, signal=25%	1520/5538/7805/2629/3074/4126/6272/533/6556
hsa04060	hsa04060	Cytokine-cytokine receptor interaction	108	-0.390666	-1.46897	0.0122301	0.125548	0.110285	687	tags=19%, list=11%, signal=18%	3552/3562/8743/10563/729230/3604/3557/7048/7133/2919/3625/3570/1441/3556/3579/7852/3577/3554/8807/8809/7850
hsa04072	hsa04072	Phospholipase D signaling pathway	43	-0.506167	-1.5934	0.012378	0.125548	0.110285	823	tags=33%, list=13%, signal=29%	375/5337/387/8527/5321/5290/5291/5293/1608/3815/5894/3579/5899/3577
hsa01100	hsa01100	Metabolic pathways	461	-0.285119	-1.26977	0.0144797	0.13019	0.114362	670	tags=14%, list=10%, signal=14%	51060/127124/493869/2878/8560/79623/79888/8802/8942/8527/10855/3635/131870/55277/84002/5142/211/5538/65220/5321/5290/5130/5291/129642/4258/151056/5236/10402/2752/4709/2629/3074/1806/27235/5293/271/1608/5351/166929/2591/5743/51809/8992/2181/1593/10678/2632/10170/3156/3099/2992/533/256435/523/7086/3340/249/55276/80896/3930/683/5226/5208/2180/978
hsa00500	hsa00500	Starch and sucrose metabolism	13	-0.704714	-1.74397	0.0146127	0.13019	0.114362	981	tags=62%, list=15%, signal=52%	7360/57818/6476/5236/2632/3099/2992/55276
hsa04666	hsa04666	Fc gamma R-mediated phagocytosis	32	-0.561545	-1.67336	0.0146305	0.13019	0.114362	1245	tags=56%, list=19%, signal=46%	10096/10097/10093/2214/2213/5337/3635/5321/5290/5291/10109/10451/5293/2212/10092/5580/2215/5894
hsa04620	hsa04620	Toll-like receptor signaling pathway	28	-0.599365	-1.73743	0.0146693	0.13019	0.114362	453	tags=32%, list=7%, signal=30%	5290/6696/5291/5293/7100/7096/4615/10333/7097
hsa04140	hsa04140	Autophagy - animal	39	-0.515835	-1.58919	0.0168779	0.145252	0.127594	512	tags=33%, list=8%, signal=31%	64121/5290/10010/5291/5293/5861/10533/83452/5580/7879/51100/8837/5894
hsa05202	hsa05202	Transcriptional misregulation in cancer	42	-0.48927	-1.53352	0.0184472	0.15104	0.132678	674	tags=14%, list=11%, signal=13%	3562/64332/7048/1647/604/7850
hsa04360	hsa04360	Axon guidance	72	-0.427799	-1.50132	0.0186141	0.15104	0.132678	461	tags=18%, list=7%, signal=17%	23380/5290/2932/5291/2047/2771/5362/5293/2773/5530/64218/5894/7852
hsa04151	hsa04151	PI3K-Akt signaling pathway	101	-0.386136	-1.43542	0.0214995	0.169607	0.148988	505	tags=17%, list=8%, signal=16%	59345/2782/5290/2932/6696/5291/7039/5293/3815/5525/374/4170/3570/5586/1441/5894/7097
hsa05133	hsa05133	Pertussis	22	-0.596508	-1.64231	0.0228793	0.175614	0.154264	1798	tags=64%, list=28%, signal=46%	712/836/3553/3586/5602/725/6372/805/3552/387/114548/2771/2773/4615
hsa05170	hsa05170	Human immunodeficiency virus 1 infection	40	-0.502676	-1.55674	0.0288504	0.215405	0.189218	505	tags=32%, list=8%, signal=30%	59345/2782/5290/5291/2771/7133/5293/2773/5530/4615/5894/7852/7097
hsa05150	hsa05150	Staphylococcus aureus infection	18	-0.59743	-1.57216	0.0300177	0.215405	0.189218	1798	tags=67%, list=28%, signal=48%	712/6403/9103/3586/2266/2214/2213/3426/2212/820/5724/2215
hsa04370	hsa04370	VEGF signaling pathway	18	-0.596701	-1.57024	0.0303388	0.215405	0.189218	463	tags=44%, list=7%, signal=41%	5321/5290/5291/5293/9261/5743/5530/5894
hsa00564	hsa00564	Glycerophospholipid metabolism	29	-0.528311	-1.5409	0.0356354	0.24684	0.216832	1046	tags=38%, list=16%, signal=32%	2820/51365/5337/79888/8527/5321/5130/129642/151056/1608/9926
hsa05163	hsa05163	Human cytomegalovirus infection	55	-0.442706	-1.46728	0.0375868	0.248819	0.218569	505	tags=29%, list=8%, signal=27%	59345/2782/5290/2932/5291/2771/9826/5293/5743/2773/5530/3570/5894/3579/7852/3554
hsa04152	hsa04152	AMPK signaling pathway	33	-0.509178	-1.5177	0.0376732	0.248819	0.218569	453	tags=30%, list=7%, signal=28%	5290/5291/10890/5293/23216/5525/51719/3156/5210/5208
hsa04640	hsa04640	Hematopoietic cell lineage	37	-0.489712	-1.49958	0.0387205	0.249923	0.21954	245	tags=24%, list=4%, signal=24%	3815/1379/3570/1441/1604/3554/1378/4311/7850
hsa04915	hsa04915	Estrogen signaling pathway	30	-0.52744	-1.55123	0.0414396	0.252029	0.22139	453	tags=33%, list=7%, signal=31%	5290/5291/8648/2771/7039/5293/2773/5580/3310/5894
hsa04914	hsa04914	Progesterone-mediated oocyte maturation	28	-0.554774	-1.60817	0.0416502	0.252029	0.22139	453	tags=32%, list=7%, signal=30%	5290/5291/2771/5293/2773/6195/5894/132864/80315
hsa04930	hsa04930	Type II diabetes mellitus	17	-0.598954	-1.55966	0.0417091	0.252029	0.22139	899	tags=41%, list=14%, signal=36%	776/777/5290/5291/5293/5580/3099
hsa04662	hsa04662	B cell receptor signaling pathway	21	-0.552672	-1.51301	0.0573248	0.307464	0.270085	550	tags=48%, list=9%, signal=44%	27071/3635/8915/5290/2932/5291/10451/5293/5530/5894
hsa03040	hsa03040	Spliceosome	39	0.474962	1.44173	0.0586397	0.307464	0.270085	1687	tags=54%, list=26%, signal=40%	26827/10915/6432/26871/6434/10946/3192/23350/220988/10772/9410/6637/9939/6635/10465/22916/10286/9129/153527/23020/55119
hsa00520	hsa00520	Amino sugar and nucleotide sugar metabolism	19	-0.555814	-1.4921	0.0607966	0.307464	0.270085	372	tags=26%, list=6%, signal=25%	5236/3074/3099/55276/80896
hsa04540	hsa04540	Gap junction	19	-0.554628	-1.48892	0.0607966	0.307464	0.270085	394	tags=26%, list=6%, signal=25%	2771/2773/7277/5894/10746
hsa04750	hsa04750	Inflammatory mediator regulation of TRP channels	32	-0.4899	-1.45986	0.062069	0.307464	0.270085	477	tags=25%, list=7%, signal=23%	2150/5321/5290/5291/5293/5580/3556/3554
hsa04530	hsa04530	Tight junction	50	-0.434844	-1.40684	0.0631039	0.307464	0.270085	1508	tags=42%, list=24%, signal=32%	5562/5563/53842/100506658/9076/10096/5602/10097/149461/10093/9181/910/776/387/5906/100132463/10109/10092/7277/9693/3059
hsa04668	hsa04668	TNF signaling pathway	34	-0.489247	-1.45966	0.0643843	0.307464	0.270085	453	tags=47%, list=7%, signal=44%	6401/2921/841/5602/7412/6372/2920/6364/5290/5291/7133/2919/5293/5743/8837/8809
hsa05135	hsa05135	Yersinia infection	38	-0.465658	-1.43292	0.0645161	0.307464	0.270085	652	tags=39%, list=10%, signal=36%	7456/387/114548/5290/2932/5291/10109/10451/5293/2212/10092/4615/5586/6195/58484
hsa05145	hsa05145	Toxoplasmosis	23	-0.521881	-1.45832	0.0665236	0.307464	0.270085	394	tags=22%, list=6%, signal=20%	2771/2773/4615/3310/7097
hsa05206	hsa05206	MicroRNAs in cancer	78	-0.374053	-1.33058	0.0679157	0.307464	0.270085	876	tags=23%, list=14%, signal=20%	9759/10018/4853/406997/387/407031/5290/407025/5291/5293/5743/406951/406955/4170/407046/406893/5894/1545
hsa01212	hsa01212	Fatty acid metabolism	21	-0.531775	-1.4558	0.0679406	0.307464	0.270085	476	tags=19%, list=7%, signal=18%	30/5538/2181/2180
hsa05323	hsa05323	Rheumatoid arthritis	26	-0.501891	-1.44721	0.0687361	0.307464	0.270085	687	tags=27%, list=11%, signal=24%	3552/127124/2919/8992/533/523/7097
hsa04923	hsa04923	Regulation of lipolysis in adipocytes	25	-0.504605	-1.44196	0.0688172	0.307464	0.270085	541	tags=32%, list=8%, signal=29%	7252/5290/5291/2771/5293/5743/2773/51099
hsa00600	hsa00600	Sphingolipid metabolism	13	-0.625179	-1.54715	0.0688262	0.307464	0.270085	1104	tags=46%, list=17%, signal=38%	4759/2720/8560/2629/3074/166929
hsa05231	hsa05231	Choline metabolism in cancer	28	-0.496146	-1.43822	0.0698198	0.307464	0.270085	576	tags=32%, list=9%, signal=29%	8527/5321/5290/5130/5291/5293/1608/5894/6583
hsa04928	hsa04928	Parathyroid hormone synthesis, secretion and action	25	-0.501251	-1.43237	0.0709677	0.307464	0.270085	820	tags=36%, list=13%, signal=32%	5337/4929/387/5142/4209/2771/9826/2773/5894
hsa05033	hsa05033	Nicotine addiction	13	-0.621791	-1.53876	0.072759	0.307464	0.270085	2386	tags=92%, list=37%, signal=58%	2559/2566/2560/2568/2890/1141/2891/2555/2554/2565/200959/2557
hsa00280	hsa00280	Valine, leucine and isoleucine degradation	20	0.551003	1.44423	0.0734463	0.307464	0.270085	1343	tags=45%, list=21%, signal=36%	56922/5019/64087/34/84693/3157/1629/3033/26275
hsa05032	hsa05032	Morphine addiction	31	-0.481791	-1.43128	0.0751708	0.307464	0.270085	1346	tags=48%, list=21%, signal=38%	5136/2787/2555/2554/50940/2565/200959/55970/2557/2870/59345/5142/2782/2771/2773
hsa04071	hsa04071	Sphingolipid signaling pathway	32	-0.482064	-1.43651	0.0758621	0.307464	0.270085	645	tags=38%, list=10%, signal=34%	5337/387/8560/140/5290/5291/2771/5293/166929/2773/5525/5894
hsa05204	hsa05204	Chemical carcinogenesis - DNA adducts	22	-0.528855	-1.45604	0.0759219	0.307464	0.270085	1914	tags=59%, list=30%, signal=42%	3290/54579/7366/54490/79799/7363/574537/7365/27306/7367/4258/5743/1545
hsa04380	hsa04380	Osteoclast differentiation	36	-0.461306	-1.40811	0.0765661	0.307464	0.270085	453	tags=39%, list=7%, signal=36%	8878/2214/2213/3552/5290/5291/7048/5293/2212/2355/2215/5530/4688/3554
hsa03320	hsa03320	PPAR signaling pathway	27	-0.486684	-1.39799	0.0784753	0.307464	0.270085	1826	tags=52%, list=28%, signal=37%	33/28965/8309/2169/1582/1376/2712/7350/5468/2168/30/2181/1593/2180
hsa04114	hsa04114	Oocyte meiosis	28	-0.488163	-1.41508	0.0788288	0.307464	0.270085	214	tags=21%, list=3%, signal=21%	5525/5530/10744/6195/132864/80315
hsa04925	hsa04925	Aldosterone synthesis and secretion	34	0.472964	1.39248	0.0789474	0.307464	0.270085	673	tags=21%, list=10%, signal=19%	5567/814/817/476/23683/8536/493
hsa05207	hsa05207	Chemical carcinogenesis - receptor activation	65	-0.388043	-1.32806	0.0812065	0.307464	0.270085	453	tags=18%, list=7%, signal=17%	5290/407025/5291/4258/2771/3836/5293/2773/6195/5894/1545/604
hsa05100	hsa05100	Bacterial invasion of epithelial cells	25	-0.534773	-1.52816	0.0812308	0.307464	0.270085	1245	tags=48%, list=19%, signal=39%	10096/10097/2549/1495/10093/387/5290/5291/10109/5293/10092/3059
hsa05010	hsa05010	Alzheimer disease	94	-0.348375	-1.28187	0.0821596	0.307464	0.270085	453	tags=15%, list=7%, signal=14%	5290/2932/5291/23385/4709/5293/22926/5743/6868/5530/5610/7277/5894/4311
hsa04330	hsa04330	Notch signaling pathway	17	-0.543702	-1.41578	0.083871	0.307464	0.270085	791	tags=35%, list=12%, signal=31%	4853/3516/23385/55534/6868/9541
hsa00030	hsa00030	Pentose phosphate pathway	10	-0.637614	-1.4643	0.0844444	0.307464	0.270085	372	tags=40%, list=6%, signal=38%	5236/7086/55276/5226
hsa00512	hsa00512	Mucin type O-glycan biosynthesis	10	-0.639098	-1.46771	0.0844444	0.307464	0.270085	624	tags=40%, list=10%, signal=36%	79623/2591/51809/256435
hsa04658	hsa04658	Th1 and Th2 cell differentiation	20	0.541279	1.41874	0.086629	0.311426	0.273565	298	tags=30%, list=5%, signal=29%	6775/3932/919/7535/6772/864
hsa04730	hsa04730	Long-term depression	10	-0.669647	-1.53786	0.0879674	0.312284	0.27432	463	tags=70%, list=7%, signal=65%	2890/2891/2895/5321/2771/2773/5894
hsa04722	hsa04722	Neurotrophin signaling pathway	35	-0.450258	-1.36254	0.0938215	0.328954	0.288963	645	tags=34%, list=10%, signal=31%	387/5906/5290/2932/5291/57498/5293/9261/5580/6272/6195/5894
hsa04721	hsa04721	Synaptic vesicle cycle	18	-0.52102	-1.37108	0.0965665	0.329364	0.289323	224	tags=22%, list=3%, signal=22%	127124/8992/533/523
hsa04670	hsa04670	Leukocyte transendothelial migration	33	-0.46053	-1.3727	0.0988506	0.329364	0.289323	645	tags=36%, list=10%, signal=33%	387/5906/100132463/83593/5290/5291/2771/10451/5293/2773/4688/7852
hsa00513	hsa00513	Various types of N-glycan biosynthesis	13	0.605978	1.42703	0.0998152	0.329364	0.289323	903	tags=62%, list=14%, signal=53%	11320/10905/8703/57134/10195/4124/1650/201595
hsa04064	hsa04064	NF-kappa B signaling pathway	18	-0.516213	-1.35843	0.100858	0.329364	0.289323	483	tags=39%, list=8%, signal=36%	8915/1647/2919/5743/8837/4615/3554
hsa04066	hsa04066	HIF-1 signaling pathway	27	-0.471148	-1.35337	0.100897	0.329364	0.289323	453	tags=26%, list=7%, signal=24%	5290/5291/5293/54583/3570/3099/8569
hsa04657	hsa04657	IL-17 signaling pathway	27	-0.47171	-1.35498	0.100897	0.329364	0.289323	1374	tags=44%, list=21%, signal=35%	2921/841/5602/6372/2920/6364/6278/2932/2919/5743/6279/6280
hsa04061	hsa04061	Viral protein interaction with cytokine and cytokine receptor	44	-0.412584	-1.30501	0.103139	0.332858	0.292392	599	tags=25%, list=9%, signal=23%	8743/10563/729230/7133/2919/3570/3579/7852/3577/8807/8809
hsa01521	hsa01521	EGFR tyrosine kinase inhibitor resistance	26	-0.466506	-1.34518	0.10643	0.335655	0.294849	453	tags=27%, list=7%, signal=25%	5290/2932/5291/7039/5293/3570/5894
hsa00830	hsa00830	Retinol metabolism	25	-0.46732	-1.33541	0.107527	0.335655	0.294849	1941	tags=76%, list=30%, signal=53%	124/339761/126/316/9227/54579/7366/125/54490/131/79799/130/7363/127/6121/574537/7365/7367/10170
hsa05164	hsa05164	Influenza A	35	-0.444082	-1.34385	0.107551	0.335655	0.294849	687	tags=34%, list=11%, signal=31%	3552/114548/8743/103/5290/5291/3836/5293/6041/5610/4615/5894
hsa04726	hsa04726	Serotonergic synapse	32	-0.457053	-1.36198	0.110345	0.338539	0.297383	1744	tags=53%, list=27%, signal=39%	170572/836/285242/260293/3352/2787/3357/200909/55970/776/59345/2782/5321/2771/5743/2773/5894
hsa05169	hsa05169	Epstein-Barr virus infection	43	-0.412198	-1.29759	0.11086	0.338539	0.297383	532	tags=26%, list=8%, signal=24%	3516/5290/5291/1647/965/5293/5610/4615/9541/8819/7097
hsa04210	hsa04210	Apoptosis	43	-0.409806	-1.29006	0.113122	0.341773	0.300223	674	tags=28%, list=11%, signal=25%	3562/8743/1520/5290/5291/1647/5293/8837/4170/4001/7277/5894
hsa04979	hsa04979	Cholesterol metabolism	14	-0.560705	-1.41313	0.117271	0.34731	0.305087	976	tags=36%, list=15%, signal=30%	8647/4043/6646/1593/6272
hsa00140	hsa00140	Steroid hormone biosynthesis	19	-0.505341	-1.35661	0.1174	0.34731	0.305087	1961	tags=63%, list=31%, signal=44%	3284/3290/54579/7366/54490/79799/7363/574537/7365/7367/6783/1545
hsa00534	hsa00534	Glycosaminoglycan biosynthesis - heparan sulfate / heparin	10	-0.603603	-1.38619	0.12	0.35134	0.308627	63	tags=30%, list=1%, signal=30%	9348/64579/3340
hsa04744	hsa04744	Phototransduction	11	-0.598962	-1.42129	0.123377	0.35137	0.308654	1978	tags=64%, list=31%, signal=44%	6295/131890/9626/1259/805/2780/2782
hsa04150	hsa04150	mTOR signaling pathway	51	-0.394321	-1.27515	0.124424	0.35137	0.308654	661	tags=25%, list=10%, signal=23%	127124/387/64121/5290/2932/5291/253260/10542/5293/51719/6195/5894/523
hsa04660	hsa04660	T cell receptor signaling pathway	40	0.426428	1.30197	0.12478	0.35137	0.308654	772	tags=32%, list=12%, signal=29%	940/868/10000/3932/919/7535/29851/3702/6654/925/926/1739/5534
hsa04940	hsa04940	Type I diabetes mellitus	12	0.59813	1.38134	0.125461	0.35137	0.308654	225	tags=17%, list=4%, signal=16%	940/356
hsa04625	hsa04625	C-type lectin receptor signaling pathway	33	-0.44626	-1.33017	0.126437	0.35137	0.308654	721	tags=36%, list=11%, signal=32%	1263/387/114548/8915/5290/5291/5293/9261/5743/5580/5530/5894
hsa04934	hsa04934	Cushing syndrome	49	0.404265	1.27676	0.127434	0.35137	0.308654	187	tags=10%, list=3%, signal=10%	1870/51176/5567/6932/817
hsa04110	hsa04110	Cell cycle	35	0.435332	1.28311	0.132743	0.355905	0.312637	1082	tags=31%, list=17%, signal=26%	1870/545/64682/10971/8556/7029/6502/29945/3065/4999/8317
hsa05412	hsa05412	Arrhythmogenic right ventricular cardiomyopathy	27	0.468053	1.31737	0.133094	0.355905	0.312637	475	tags=15%, list=7%, signal=14%	3676/51176/6932/3655
hsa05205	hsa05205	Proteoglycans in cancer	58	-0.373803	-1.24604	0.133787	0.355905	0.312637	645	tags=19%, list=10%, signal=17%	387/10855/5290/6548/5291/10451/4660/5293/5894/3059/7097
hsa00010	hsa00010	Glycolysis / Gluconeogenesis	18	-0.496375	-1.30623	0.135193	0.355905	0.312637	1584	tags=44%, list=25%, signal=34%	125/131/130/127/57818/5236/3099/55276
hsa05320	hsa05320	Autoimmune thyroid disease	10	0.623432	1.40215	0.13587	0.355905	0.312637	225	tags=20%, list=4%, signal=19%	940/356
hsa04310	hsa04310	Wnt signaling pathway	45	0.412563	1.27731	0.136861	0.355905	0.312637	1040	tags=22%, list=16%, signal=19%	51176/5567/6932/817/6423/6259/5534/8607/79718/27101
hsa04270	hsa04270	Vascular smooth muscle contraction	41	-0.410132	-1.27041	0.13785	0.355905	0.312637	1281	tags=32%, list=20%, signal=26%	4879/72/4880/10242/1909/805/776/387/5321/4660/9826/5580/5894
hsa00563	hsa00563	Glycosylphosphatidylinositol (GPI)-anchor biosynthesis	10	0.618336	1.39069	0.141304	0.361535	0.317583	1705	tags=50%, list=27%, signal=37%	10026/93183/84992/80055/5279
hsa04921	hsa04921	Oxytocin signaling pathway	43	-0.393128	-1.23755	0.156109	0.390289	0.342841	463	tags=21%, list=7%, signal=20%	387/5321/2771/4660/5743/2773/5530/5894/5997
hsa04926	hsa04926	Relaxin signaling pathway	37	-0.41069	-1.2576	0.157773	0.390289	0.342841	505	tags=24%, list=8%, signal=23%	59345/2782/5290/5291/7048/2771/5293/2773/5894
hsa04810	hsa04810	Regulation of actin cytoskeleton	61	-0.356102	-1.20443	0.158257	0.390289	0.342841	667	tags=20%, list=10%, signal=18%	10788/387/5290/6548/5291/10109/10451/4660/5293/10092/5894/7852
hsa05230	hsa05230	Central carbon metabolism in cancer	21	-0.462055	-1.26494	0.159236	0.390289	0.342841	453	tags=29%, list=7%, signal=27%	5290/5291/5293/3815/3099/5894
hsa05212	hsa05212	Pancreatic cancer	23	-0.449641	-1.25645	0.160944	0.390289	0.342841	453	tags=35%, list=7%, signal=32%	5290/5291/7048/1647/7039/5293/5894/5899
hsa00980	hsa00980	Metabolism of xenobiotics by cytochrome P450	31	-0.423742	-1.25883	0.161731	0.390289	0.342841	1941	tags=55%, list=30%, signal=38%	126/3290/54579/7366/125/54490/131/79799/130/7363/127/574537/7365/27306/7367/4258/1545
hsa04022	hsa04022	cGMP-PKG signaling pathway	55	-0.368491	-1.22131	0.162162	0.390289	0.342841	1082	tags=25%, list=17%, signal=21%	4880/10242/1909/805/776/387/140/4209/2771/2773/6546/5530/5894/5997
hsa00071	hsa00071	Fatty acid degradation	20	-0.469377	-1.27292	0.165605	0.395226	0.347177	222	tags=65%, list=3%, signal=63%	3032/223/124/126/33/1376/125/131/130/127/30/2181/2180
hsa04929	hsa04929	GnRH secretion	20	-0.467758	-1.26853	0.167728	0.396957	0.348698	453	tags=30%, list=7%, signal=28%	776/5290/6696/5291/5293/5894
hsa05215	hsa05215	Prostate cancer	28	-0.432843	-1.25472	0.171171	0.398317	0.349893	453	tags=25%, list=7%, signal=23%	5290/2932/5291/7039/5293/5894/7850
hsa04964	hsa04964	Proximal tubule bicarbonate reclamation	10	0.599717	1.34882	0.173913	0.398317	0.349893	1738	tags=60%, list=27%, signal=44%	476/2744/8671/481/4190/483
hsa05110	hsa05110	Vibrio cholerae infection	12	-0.544711	-1.32185	0.173913	0.398317	0.349893	823	tags=42%, list=13%, signal=36%	375/127124/8992/533/523
hsa05210	hsa05210	Colorectal cancer	35	-0.406184	-1.22916	0.173913	0.398317	0.349893	453	tags=31%, list=7%, signal=29%	387/5290/2932/5291/7048/1647/7039/5293/374/5894/5899
hsa00970	hsa00970	Aminoacyl-tRNA biosynthesis	10	0.593868	1.33566	0.177536	0.403362	0.354325	2061	tags=90%, list=32%, signal=61%	10056/92935/55157/55699/80222/25973/10352/23395/51091
hsa04710	hsa04710	Circadian rhythm	12	0.574826	1.32752	0.178967	0.403385	0.354345	1176	tags=42%, list=18%, signal=34%	9575/8553/9975/8863/5565
hsa04974	hsa04974	Protein digestion and absorption	34	-0.409271	-1.22105	0.180556	0.403762	0.354676	284	tags=9%, list=4%, signal=8%	206358/6546/4311
hsa04664	hsa04664	Fc epsilon RI signaling pathway	19	-0.466903	-1.25342	0.18239	0.404678	0.35548	674	tags=42%, list=11%, signal=38%	3562/3635/5321/5290/5291/10451/5293/5894
hsa04520	hsa04520	Adherens junction	15	0.532441	1.29487	0.187617	0.413049	0.362834	1118	tags=40%, list=17%, signal=33%	51176/6932/52/10163/2241/117178
hsa04918	hsa04918	Thyroid hormone synthesis	24	0.444028	1.21458	0.195489	0.424247	0.37267	746	tags=25%, list=12%, signal=22%	2876/5567/476/821/2882/8458
hsa04514	hsa04514	Cell adhesion molecules	46	0.390301	1.21606	0.195691	0.424247	0.37267	513	tags=15%, list=8%, signal=14%	940/3676/914/29851/925/3655/926
hsa05162	hsa05162	Measles	36	-0.394877	-1.20534	0.199536	0.429305	0.377113	551	tags=36%, list=9%, signal=33%	2213/54106/3552/103/5290/2932/5291/5293/4179/5610/4615/3310/7097
hsa04137	hsa04137	Mitophagy - animal	14	-0.496187	-1.25052	0.204691	0.437084	0.383947	1234	tags=57%, list=19%, signal=46%	5602/440738/8878/65018/79065/55669/7879/9927
hsa04724	hsa04724	Glutamatergic synapse	30	-0.409068	-1.20309	0.207289	0.438071	0.384814	940	tags=33%, list=15%, signal=29%	55970/776/5337/59345/2782/5321/2771/2752/2773/5530
hsa05208	hsa05208	Chemical carcinogenesis - reactive oxygen species	59	-0.347528	-1.16776	0.208238	0.438071	0.384814	453	tags=17%, list=7%, signal=16%	5290/5291/4258/4780/4709/5293/5580/4688/5894/1545
hsa05144	hsa05144	Malaria	18	-0.466822	-1.22846	0.212446	0.442316	0.388543	234	tags=22%, list=4%, signal=21%	1379/4615/1378/7097
hsa00650	hsa00650	Butanoate metabolism	10	0.562364	1.26481	0.21558	0.442316	0.388543	1561	tags=40%, list=24%, signal=30%	5019/3157/3033/622
hsa01250	hsa01250	Biosynthesis of nucleotide sugars	12	-0.510248	-1.23821	0.217391	0.442316	0.388543	372	tags=33%, list=6%, signal=31%	7360/5236/3099/55276
hsa04120	hsa04120	Ubiquitin mediated proteolysis	38	0.392665	1.17786	0.21831	0.442316	0.388543	1432	tags=42%, list=22%, signal=33%	868/64682/6233/7322/55120/3093/7324/6502/29945/10401/57448/55236/7318/1161/7325/10477
hsa05211	hsa05211	Renal cell carcinoma	23	-0.427382	-1.19425	0.218884	0.442316	0.388543	555	tags=43%, list=9%, signal=40%	5062/2549/2034/5906/5290/5291/7039/5293/54583/5894
hsa04650	hsa04650	Natural killer cell mediated cytotoxicity	26	0.433393	1.20266	0.219601	0.442316	0.388543	287	tags=31%, list=4%, signal=30%	117157/3932/919/7535/962/356/51744/6654
hsa04672	hsa04672	Intestinal immune network for IgA production	13	0.524339	1.23478	0.231054	0.461443	0.405345	259	tags=23%, list=4%, signal=22%	940/3676/29851
hsa04070	hsa04070	Phosphatidylinositol signaling system	30	-0.40116	-1.17983	0.232346	0.461443	0.405345	1020	tags=33%, list=16%, signal=28%	64419/805/23262/8527/3635/5290/5291/5293/1608/9807
hsa00380	hsa00380	Tryptophan metabolism	12	-0.496172	-1.20405	0.241304	0.470891	0.413644	1367	tags=42%, list=21%, signal=33%	23498/6999/130013/8942/1545
hsa00983	hsa00983	Drug metabolism - other enzymes	29	-0.399896	-1.16636	0.241535	0.470891	0.413644	1255	tags=31%, list=20%, signal=25%	79799/7363/7498/574537/7365/7367/4258/1806/978
hsa05020	hsa05020	Prion disease	70	-0.321178	-1.11814	0.24356	0.470891	0.413644	453	tags=14%, list=7%, signal=13%	5290/2932/5291/4709/5293/5580/5530/7277/3310/4688
hsa00982	hsa00982	Drug metabolism - cytochrome P450	31	-0.395122	-1.17381	0.243736	0.470891	0.413644	1941	tags=58%, list=30%, signal=41%	126/316/54579/7366/2330/125/54490/131/2327/79799/130/7363/127/574537/7365/27306/7367/4258
hsa04978	hsa04978	Mineral absorption	19	-0.438199	-1.17636	0.247379	0.474701	0.416991	405	tags=16%, list=6%, signal=15%	79901/6546/30061
hsa00480	hsa00480	Glutathione metabolism	24	0.426998	1.16799	0.25188	0.480093	0.421727	598	tags=25%, list=9%, signal=23%	9588/4953/2876/10314/51056/2882
hsa04919	hsa04919	Thyroid hormone signaling pathway	34	-0.38582	-1.15109	0.25463	0.482099	0.423489	453	tags=24%, list=7%, signal=22%	5290/6548/2932/5291/8648/5293/5894/5208
hsa03460	hsa03460	Fanconi anemia pathway	12	0.525479	1.21356	0.256458	0.482344	0.423705	2028	tags=75%, list=32%, signal=51%	545/55120/51426/4292/51455/3280/2177/7398/29089
hsa00270	hsa00270	Cysteine and methionine metabolism	16	0.476714	1.18188	0.263838	0.490013	0.430442	2052	tags=50%, list=32%, signal=34%	4548/58478/6723/55256/4190/1491/4144/27430
hsa04062	hsa04062	Chemokine signaling pathway	66	0.338073	1.12935	0.263986	0.490013	0.430442	358	tags=20%, list=6%, signal=19%	5473/5196/1524/6846/10000/5567/1232/6772/5197/6375/3702/6654/1233
hsa04611	hsa04611	Platelet activation	35	-0.375438	-1.13612	0.267735	0.493744	0.433719	1053	tags=34%, list=16%, signal=29%	2243/2266/2244/387/5906/5321/5290/5291/2771/5293/2212/2773
hsa04659	hsa04659	Th17 cell differentiation	23	-0.404849	-1.13129	0.276824	0.507191	0.445531	417	tags=22%, list=7%, signal=20%	7048/5530/3570/3556/3554
hsa04961	hsa04961	Endocrine and other factor-regulated calcium reabsorption	12	0.512555	1.18371	0.278598	0.507191	0.445531	902	tags=42%, list=14%, signal=36%	5567/476/1173/493/26052
hsa00592	hsa00592	alpha-Linolenic acid metabolism	11	-0.492787	-1.16935	0.281385	0.507633	0.445919	2591	tags=91%, list=40%, signal=54%	26279/391013/5322/8310/5320/64600/30814/30/5321/151056
hsa05414	hsa05414	Dilated cardiomyopathy	31	0.392827	1.12979	0.282416	0.507633	0.445919	475	tags=13%, list=7%, signal=12%	3676/5567/7273/3655
hsa04146	hsa04146	Peroxisome	28	-0.390943	-1.13326	0.286036	0.510907	0.448795	222	tags=14%, list=3%, signal=14%	30/55825/2181/2180
hsa04920	hsa04920	Adipocytokine signaling pathway	20	-0.417624	-1.13257	0.288747	0.511911	0.449678	331	tags=25%, list=5%, signal=24%	10891/57818/7133/2181/2180
hsa03018	hsa03018	RNA degradation	22	0.423474	1.13854	0.290203	0.511911	0.449678	1459	tags=50%, list=23%, signal=39%	9652/8761/5394/246175/5393/170506/55802/3329/87178/54464/23016
hsa00601	hsa00601	Glycosphingolipid biosynthesis - lacto and neolacto series	10	-0.500663	-1.14979	0.293333	0.514239	0.451722	857	tags=40%, list=13%, signal=35%	8708/84002/10402/10678
hsa04014	hsa04014	Ras signaling pathway	71	-0.309561	-1.07971	0.296729	0.517	0.454148	1257	tags=32%, list=20%, signal=26%	2787/5922/5602/5062/2549/51365/805/55970/5337/387/5868/5906/59345/83593/2782/5321/5290/5291/7039/5293/3815/5894/5899
hsa04913	hsa04913	Ovarian steroidogenesis	13	-0.465101	-1.151	0.303688	0.525898	0.461964	775	tags=31%, list=12%, signal=27%	2492/5321/5743/1545
hsa00900	hsa00900	Terpenoid backbone biosynthesis	10	-0.49096	-1.1275	0.308889	0.531663	0.467028	183	tags=20%, list=3%, signal=19%	10269/3156
hsa00240	hsa00240	Pyrimidine metabolism	19	-0.41785	-1.12173	0.314465	0.533892	0.468986	316	tags=11%, list=5%, signal=10%	1806/978
hsa04723	hsa04723	Retrograde endocannabinoid signaling	43	-0.346958	-1.09222	0.31448	0.533892	0.468986	1257	tags=35%, list=20%, signal=28%	2787/2555/5602/2554/2565/200959/55970/2557/776/59345/2782/2771/4709/5743/2773
hsa00020	hsa00020	Citrate cycle (TCA cycle)	10	0.504046	1.13364	0.320652	0.533892	0.468986	1818	tags=70%, list=28%, signal=50%	8801/2271/6389/6391/4190/5161/5162
hsa04912	hsa04912	GnRH signaling pathway	23	-0.389131	-1.08737	0.321888	0.533892	0.468986	1234	tags=39%, list=19%, signal=32%	5602/2798/805/776/5337/5321/5580/5894/10746
hsa04911	hsa04911	Insulin secretion	27	0.392208	1.1039	0.321942	0.533892	0.468986	553	tags=15%, list=9%, signal=14%	5567/817/476/6513
hsa05216	hsa05216	Thyroid cancer	14	0.458296	1.102	0.324578	0.533892	0.468986	168	tags=14%, list=3%, signal=14%	51176/6932
hsa05166	hsa05166	Human T-cell leukemia virus 1 infection	55	-0.325353	-1.07833	0.326577	0.533892	0.468986	453	tags=15%, list=7%, signal=14%	5290/5291/7048/5293/5530/10744/3554/7850
hsa05165	hsa05165	Human papillomavirus infection	99	-0.283992	-1.05185	0.327059	0.533892	0.468986	532	tags=14%, list=8%, signal=13%	3516/5290/2932/6696/5291/5293/5743/55534/8992/5525/5610/533/5894/523
hsa04371	hsa04371	Apelin signaling pathway	41	-0.355371	-1.10079	0.327103	0.533892	0.468986	967	tags=46%, list=15%, signal=40%	6262/5562/5563/7350/2787/440738/805/10891/55970/9759/59345/2782/6548/4209/6696/2771/2773/6546/5894
hsa05167	hsa05167	Kaposi sarcoma-associated herpesvirus infection	56	0.33765	1.08147	0.329749	0.534009	0.469089	940	tags=27%, list=15%, signal=23%	1870/131450/51176/10000/6932/1232/6772/6233/1233/9641/7098/5534/1234/2475/4893
hsa04936	hsa04936	Alcoholic liver disease	44	0.349073	1.0832	0.330935	0.534009	0.469089	941	tags=23%, list=15%, signal=20%	51176/10000/6932/356/6434/9641/23175/51094/128/34
hsa00860	hsa00860	Porphyrin metabolism	15	-0.434899	-1.11381	0.334755	0.537121	0.471822	1881	tags=67%, list=29%, signal=47%	54579/7366/1356/54490/79799/7363/574537/7365/7367/211
hsa05214	hsa05214	Glioma	23	0.400105	1.08704	0.343284	0.547711	0.481125	473	tags=26%, list=7%, signal=24%	1870/10000/814/817/6654/8536
hsa05143	hsa05143	African trypanosomiasis	11	-0.461394	-1.09485	0.350649	0.556338	0.488703	1598	tags=64%, list=25%, signal=48%	3553/6401/3586/7412/54106/2150/4615
hsa05031	hsa05031	Amphetamine addiction	18	0.425423	1.08575	0.354478	0.557632	0.48984	892	tags=28%, list=14%, signal=24%	5567/814/817/5534/3065
hsa05200	hsa05200	Pathways in cancer	162	-0.261984	-1.04226	0.355392	0.557632	0.48984	505	tags=15%, list=8%, signal=15%	7170/59345/83593/2782/5290/2932/5291/8648/7048/4258/2771/1647/4780/9826/7039/5293/5743/3815/2773/54583/3570/1441/5894/5899/7852
hsa05235	hsa05235	PD-L1 expression and PD-1 checkpoint pathway in cancer	27	0.382295	1.076	0.357914	0.558503	0.490605	244	tags=26%, list=4%, signal=25%	940/10000/3932/919/7535/6772/27436
hsa00053	hsa00053	Ascorbate and aldarate metabolism	13	-0.442162	-1.09423	0.362256	0.56219	0.493843	1881	tags=77%, list=29%, signal=54%	7364/223/54579/7366/54490/79799/7363/574537/7365/7367
hsa05217	hsa05217	Basal cell carcinoma	23	0.391669	1.06412	0.375	0.578804	0.508438	168	tags=9%, list=3%, signal=8%	51176/6932
hsa01522	hsa01522	Endocrine resistance	21	0.4001	1.06323	0.382298	0.583862	0.512881	287	tags=19%, list=4%, signal=18%	1870/10000/5567/6654
hsa05226	hsa05226	Gastric cancer	48	0.332392	1.05025	0.383659	0.583862	0.512881	402	tags=12%, list=6%, signal=12%	1870/51176/10000/6932/6654/7012
hsa00591	hsa00591	Linoleic acid metabolism	10	-0.467599	-1.07385	0.384444	0.583862	0.512881	2591	tags=80%, list=40%, signal=48%	26279/391013/5322/5320/64600/30814/5321/151056
hsa05034	hsa05034	Alcoholism	25	-0.361899	-1.03416	0.395699	0.592732	0.520673	967	tags=36%, list=15%, signal=31%	805/55970/9759/59345/2782/8520/2771/2773/5894
hsa05168	hsa05168	Herpes simplex virus 1 infection	59	0.318013	1.03453	0.39646	0.592732	0.520673	1344	tags=42%, list=21%, signal=34%	10000/6772/7188/356/6432/51385/9641/7700/84874/117608/7678/7098/9451/152687/64135/2475/255403/170960/339559/8893/5295/8891/285268/345462/8890
hsa04975	hsa04975	Fat digestion and absorption	13	-0.428045	-1.0593	0.396963	0.592732	0.520673	2591	tags=85%, list=40%, signal=51%	26279/391013/338/5322/64240/5320/64600/2169/30814/4547/2168
hsa01200	hsa01200	Carbon metabolism	30	-0.354687	-1.04315	0.398633	0.592732	0.520673	151	tags=13%, list=2%, signal=13%	8802/3099/7086/5226
hsa04390	hsa04390	Hippo signaling pathway	50	0.326581	1.03507	0.404594	0.596646	0.524111	665	tags=14%, list=10%, signal=13%	51176/6932/92597/10971/659/8994/1739
hsa04727	hsa04727	GABAergic synapse	31	-0.347375	-1.03196	0.405467	0.596646	0.524111	1257	tags=45%, list=20%, signal=36%	2787/2555/2554/5334/2565/200959/55970/2557/776/59345/2782/2771/2752/2773
hsa00190	hsa00190	Oxidative phosphorylation	30	-0.352871	-1.03781	0.407745	0.596905	0.524338	342	tags=17%, list=5%, signal=16%	127124/4709/8992/533/523
hsa04217	hsa04217	Necroptosis	27	0.367173	1.03343	0.411871	0.597289	0.524676	761	tags=33%, list=12%, signal=30%	6775/817/6772/7188/356/824/142/11124/7098
hsa04916	hsa04916	Melanogenesis	34	0.348198	1.02515	0.412281	0.597289	0.524676	187	tags=12%, list=3%, signal=11%	51176/5567/6932/817
hsa00760	hsa00760	Nicotinate and nicotinamide metabolism	13	-0.423332	-1.04763	0.414317	0.597289	0.524676	467	tags=31%, list=7%, signal=29%	93034/284958/65220/683
hsa04012	hsa04012	ErbB signaling pathway	27	-0.355452	-1.02103	0.41704	0.597406	0.524778	453	tags=48%, list=7%, signal=45%	2066/5602/5062/2549/2069/8440/5290/2932/5291/7039/5293/374/5894
hsa03013	hsa03013	Nucleocytoplasmic transport	29	0.364654	1.03646	0.418605	0.597406	0.524778	1385	tags=45%, list=22%, signal=35%	23225/55705/9631/55706/53371/10250/7514/55746/129401/9939/51808/9670/22916
hsa05218	hsa05218	Melanoma	19	-0.386761	-1.03827	0.427673	0.605939	0.532274	453	tags=26%, list=7%, signal=25%	5290/5291/1647/5293/5894
hsa04910	hsa04910	Insulin signaling pathway	36	-0.334959	-1.02244	0.431555	0.605939	0.532274	967	tags=31%, list=15%, signal=26%	805/10891/57818/5576/5290/2932/5291/5293/3099/5894/8569
hsa00561	hsa00561	Glycerolipid metabolism	13	-0.420316	-1.04017	0.43167	0.605939	0.532274	576	tags=23%, list=9%, signal=21%	8527/129642/1608
hsa04211	hsa04211	Longevity regulating pathway	31	0.355254	1.02173	0.433393	0.605939	0.532274	1196	tags=29%, list=19%, signal=24%	10000/5567/814/51094/26060/2475/4893/5565/5295
hsa05224	hsa05224	Breast cancer	44	0.324319	1.00639	0.435252	0.605939	0.532274	287	tags=11%, list=4%, signal=11%	1870/51176/10000/6932/6654
hsa04931	hsa04931	Insulin resistance	33	-0.338061	-1.00766	0.443678	0.614657	0.539932	453	tags=18%, list=7%, signal=17%	5290/2932/5291/5293/5580/6195
hsa05222	hsa05222	Small cell lung cancer	30	0.353954	1.01355	0.451155	0.616597	0.541637	766	tags=20%, list=12%, signal=18%	1870/10000/7188/3655/2272/6502
hsa04728	hsa04728	Dopaminergic synapse	35	-0.333447	-1.00905	0.453089	0.616597	0.541637	967	tags=31%, list=15%, signal=27%	805/1814/55970/776/59345/2782/2932/2771/2773/5525/5530
hsa05161	hsa05161	Hepatitis B	35	-0.333339	-1.00872	0.453089	0.616597	0.541637	453	tags=20%, list=7%, signal=19%	5290/5291/7048/5293/4615/5894/7097
hsa00590	hsa00590	Arachidonic acid metabolism	17	-0.39003	-1.01563	0.453763	0.616597	0.541637	828	tags=35%, list=13%, signal=31%	27306/493869/2878/5321/151056/5743
hsa05014	hsa05014	Amyotrophic lateral sclerosis	85	0.283362	0.987682	0.457483	0.618691	0.543476	1239	tags=32%, list=19%, signal=26%	2876/23225/6432/9631/1350/55706/53371/2882/5690/56893/23435/9451/5534/4705/4711/220988/2475/55746/9167/9782/10120/6389/4710/129401/5686/3800/6391
hsa05225	hsa05225	Hepatocellular carcinoma	50	0.310984	0.985641	0.466431	0.626281	0.550143	1196	tags=28%, list=19%, signal=23%	1870/51176/10000/6932/6654/7012/55193/2475/4893/2948/86/8289/51426/5295
hsa05220	hsa05220	Chronic myeloid leukemia	19	-0.375044	-1.00682	0.467505	0.626281	0.550143	453	tags=32%, list=7%, signal=29%	5290/5291/7048/1647/5293/5894
hsa04068	hsa04068	FoxO signaling pathway	37	-0.324369	-0.993273	0.480278	0.640371	0.56252	902	tags=32%, list=14%, signal=28%	57818/10018/1263/8743/5290/5291/7048/901/1647/5293/5894/604
hsa04935	hsa04935	Growth hormone synthesis, secretion and action	34	-0.32564	-0.971541	0.490741	0.643253	0.565052	453	tags=21%, list=7%, signal=19%	5290/2932/5291/2771/5293/2773/5894
hsa04973	hsa04973	Carbohydrate digestion and absorption	23	-0.34854	-0.973941	0.491416	0.643253	0.565052	902	tags=30%, list=14%, signal=26%	57818/776/6476/5290/5291/5293/3099
hsa03015	hsa03015	mRNA surveillance pathway	19	0.378064	0.96957	0.493333	0.643253	0.565052	1385	tags=42%, list=22%, signal=33%	81608/8761/10250/23435/51692/55339/9939/22916
hsa04924	hsa04924	Renin secretion	27	-0.336177	-0.965665	0.495516	0.643253	0.565052	1346	tags=41%, list=21%, signal=32%	5136/5972/22802/9635/1909/805/776/1179/2771/2773/5530
hsa05016	hsa05016	Huntington disease	72	0.287587	0.976059	0.496503	0.643253	0.565052	1810	tags=43%, list=28%, signal=31%	2876/3064/1350/2882/1173/5690/5433/4705/4711/3065/2475/9167/10120/6389/4710/5686/5437/3800/6391/4724/291/25981/27089/55081/113457/4726/112714/10213/5978/440567/4725
hsa00040	hsa00040	Pentose and glucuronate interconversions	16	-0.38171	-0.980391	0.497826	0.643253	0.565052	1881	tags=62%, list=29%, signal=44%	54579/7366/54490/79799/7363/574537/7360/7365/7367/55277
hsa04340	hsa04340	Hedgehog signaling pathway	18	-0.371366	-0.977264	0.502146	0.643253	0.565052	436	tags=72%, list=7%, signal=68%	8643/57467/2736/23432/91653/3549/1456/4036/64399/84455/2932/8452/339745
hsa04218	hsa04218	Cellular senescence	41	-0.313652	-0.971559	0.502336	0.643253	0.565052	1108	tags=37%, list=17%, signal=30%	5481/678/8878/805/776/3552/83593/5290/5291/7048/1647/5293/9261/5530/5894
hsa05221	hsa05221	Acute myeloid leukemia	20	0.368193	0.965069	0.502825	0.643253	0.565052	287	tags=20%, list=4%, signal=19%	51176/10000/6932/6654
hsa04922	hsa04922	Glucagon signaling pathway	24	0.351285	0.960891	0.507519	0.643946	0.56566	772	tags=21%, list=12%, signal=18%	10000/5567/817/6513/5534
hsa04350	hsa04350	TGF-beta signaling pathway	29	-0.332587	-0.970043	0.507901	0.643946	0.56566	645	tags=14%, list=10%, signal=12%	387/7048/3625/9765
hsa05160	hsa05160	Hepatitis C	38	-0.311059	-0.957194	0.511521	0.64473	0.566349	549	tags=24%, list=9%, signal=22%	100132463/5290/2932/5291/5293/6041/8837/5610/5894
hsa05223	hsa05223	Non-small cell lung cancer	23	0.348139	0.945859	0.51306	0.64473	0.566349	1199	tags=43%, list=19%, signal=35%	1870/10000/27436/6654/2272/4893/11186/51426/5295/3800
hsa04261	hsa04261	Adrenergic signaling in cardiomyocytes	43	0.308726	0.952303	0.516071	0.645658	0.567164	243	tags=12%, list=4%, signal=11%	10000/5567/154/817/476
hsa05171	hsa05171	Coronavirus disease - COVID-19	63	0.289975	0.957455	0.521968	0.650171	0.571129	1244	tags=37%, list=19%, signal=30%	6232/6152/9045/6772/3921/6233/6138/6165/6159/6133/9641/6160/6228/6202/7098/6135/64135/6167/6164/6201/6168/5295/6146
hsa04512	hsa04512	ECM-receptor interaction	39	0.311491	0.945518	0.531469	0.659107	0.578978	475	tags=8%, list=7%, signal=7%	3676/961/3655
hsa04510	hsa04510	Focal adhesion	57	-0.287493	-0.958958	0.533784	0.659107	0.578978	645	tags=18%, list=10%, signal=16%	387/5906/5290/2932/6696/5291/10451/4660/5293/5894
hsa05213	hsa05213	Endometrial cancer	21	0.351217	0.933331	0.54049	0.664498	0.583714	287	tags=19%, list=4%, signal=18%	51176/10000/6932/6654
hsa04720	hsa04720	Long-term potentiation	15	-0.359369	-0.92037	0.552239	0.676016	0.593832	200	tags=27%, list=3%, signal=26%	5906/5530/6195/5894
hsa04630	hsa04630	JAK-STAT signaling pathway	50	0.292421	0.926806	0.570671	0.694726	0.610267	287	tags=12%, list=4%, signal=12%	3568/3575/6775/10000/6772/6654
hsa04725	hsa04725	Cholinergic synapse	30	0.324569	0.929409	0.573712	0.694726	0.610267	187	tags=13%, list=3%, signal=13%	10000/5567/814/817
hsa01524	hsa01524	Platinum drug resistance	22	0.338791	0.910867	0.574861	0.694726	0.610267	1293	tags=32%, list=20%, signal=25%	10000/356/7155/4436/2948/5295/4292
hsa04024	hsa04024	cAMP signaling pathway	73	-0.267121	-0.941092	0.577367	0.694798	0.61033	1011	tags=29%, list=16%, signal=25%	5602/1259/56670/1909/805/776/5337/2641/2492/387/5906/7252/5142/5290/6548/5291/2771/10451/5293/2773/5894
hsa04917	hsa04917	Prolactin signaling pathway	20	-0.337867	-0.916274	0.581741	0.694856	0.610381	453	tags=25%, list=7%, signal=23%	5290/2932/5291/5293/5894
hsa05203	hsa05203	Viral carcinogenesis	43	0.29612	0.913419	0.585714	0.694856	0.610381	940	tags=26%, list=15%, signal=22%	5567/1232/7188/10971/1233/8850/1739/6502/1234/3065/4893
hsa00062	hsa00062	Fatty acid elongation	11	0.397051	0.898186	0.587037	0.694856	0.610381	1210	tags=27%, list=19%, signal=22%	117145/79071/3033
hsa04141	hsa04141	Protein processing in endoplasmic reticulum	47	0.292901	0.919876	0.587814	0.694856	0.610381	903	tags=30%, list=14%, signal=26%	824/10905/821/54431/7322/22872/57134/56893/27248/6747/9451/3300/1650/201595
hsa05416	hsa05416	Viral myocarditis	13	0.376885	0.887537	0.589649	0.694856	0.610381	36	tags=8%, list=1%, signal=8%	940
hsa05012	hsa05012	Parkinson disease	64	0.277374	0.917211	0.607706	0.713175	0.626474	1355	tags=31%, list=21%, signal=25%	6622/5567/817/6233/1350/5690/57181/9451/4705/4711/9167/6389/4710/7318/5686/3800/6391/4724/291/64116
hsa00565	hsa00565	Ether lipid metabolism	16	-0.343814	-0.883059	0.617391	0.72156	0.633839	820	tags=69%, list=13%, signal=60%	26279/391013/5322/5320/133121/64600/30814/5337/79888/5321/151056
hsa04714	hsa04714	Thermogenesis	68	-0.264701	-0.915886	0.627635	0.730526	0.641714	342	tags=9%, list=5%, signal=8%	4709/51780/788/2181/6195/2180
hsa04971	hsa04971	Gastric acid secretion	23	-0.317659	-0.88765	0.633047	0.733818	0.644607	446	tags=17%, list=7%, signal=16%	6548/2771/2773/3274
hsa00250	hsa00250	Alanine, aspartate and glutamate metabolism	13	0.365214	0.860052	0.63586	0.734082	0.644838	1524	tags=38%, list=24%, signal=29%	2744/2673/56954/5471/790
hsa03022	hsa03022	Basal transcription factors	11	-0.357452	-0.848208	0.640693	0.736667	0.647109	1146	tags=55%, list=18%, signal=45%	6884/2960/902/6883/2959/2966
hsa03250	hsa03250	Viral life cycle - HIV-1	10	-0.37917	-0.870775	0.644444	0.737564	0.647897	61	tags=20%, list=1%, signal=20%	22936/7852
hsa00350	hsa00350	Tyrosine metabolism	10	-0.377898	-0.867852	0.646667	0.737564	0.647897	2245	tags=70%, list=35%, signal=46%	124/126/316/125/131/130/127
hsa04742	hsa04742	Taste transduction	20	-0.315462	-0.855513	0.651805	0.738772	0.648958	2128	tags=80%, list=33%, signal=54%	80835/3350/2559/3355/80834/170572/285242/3352/5136/2555/2554/6328/6326/200909/2557/6335
hsa04960	hsa04960	Aldosterone-regulated sodium reabsorption	13	-0.34542	-0.854821	0.652928	0.738772	0.648958	453	tags=23%, list=7%, signal=21%	5290/5291/5293
hsa05030	hsa05030	Cocaine addiction	12	-0.349427	-0.84795	0.656522	0.73989	0.64994	394	tags=17%, list=6%, signal=16%	2771/2773
hsa04933	hsa04933	AGE-RAGE signaling pathway in diabetic complications	33	-0.292521	-0.871917	0.662069	0.743192	0.652841	687	tags=42%, list=11%, signal=38%	183/2335/185/836/3553/6401/5602/7412/3552/5290/5291/7048/5293/5580
hsa01230	hsa01230	Biosynthesis of amino acids	16	0.333045	0.825696	0.667897	0.74456	0.654042	563	tags=19%, list=9%, signal=17%	22934/4548/6120
hsa04213	hsa04213	Longevity regulating pathway - multiple species	19	-0.31456	-0.844446	0.67086	0.74456	0.654042	453	tags=21%, list=7%, signal=20%	5290/5291/5293/3310
hsa05410	hsa05410	Hypertrophic cardiomyopathy	31	0.302169	0.869055	0.671403	0.74456	0.654042	475	tags=10%, list=7%, signal=9%	3676/7273/3655
hsa04622	hsa04622	RIG-I-like receptor signaling pathway	14	-0.330181	-0.832144	0.673774	0.74456	0.654042	1299	tags=36%, list=20%, signal=29%	841/5602/64343/9636/10010
hsa04080	hsa04080	Neuroactive ligand-receptor interaction	109	-0.240247	-0.9007	0.684086	0.753024	0.661478	2221	tags=56%, list=35%, signal=37%	2559/5733/2859/2917/2743/2566/51052/51289/3827/257313/2560/3355/51738/2690/2912/1146/2568/3953/130576/4889/1144/55584/5618/183/1134/5737/185/2890/1141/5746/2891/10886/3352/53829/4886/885/2693/59350/2895/6870/2151/2555/2798/2554/90226/2565/3357/1909/200959/1814/129521/2557/2641/2492/10874/140/7252/2150/8001/5724/3274
hsa01232	hsa01232	Nucleotide metabolism	28	0.295847	0.835001	0.72043	0.787313	0.691598	816	tags=29%, list=13%, signal=25%	2987/1633/26289/8833/204/51727/1635/3615
hsa04623	hsa04623	Cytosolic DNA-sensing pathway	11	-0.32947	-0.781808	0.720779	0.787313	0.691598	551	tags=18%, list=9%, signal=17%	103/9447
hsa04713	hsa04713	Circadian entrainment	28	-0.280587	-0.813359	0.72973	0.794035	0.697503	1759	tags=43%, list=27%, signal=31%	55811/2890/2891/6262/2787/805/55970/776/59345/2782/2771/2773
hsa00514	hsa00514	Other types of O-glycan biosynthesis	18	-0.300882	-0.791783	0.742489	0.804836	0.706991	747	tags=22%, list=12%, signal=20%	727936/79623/2591/51809
hsa05322	hsa05322	Systemic lupus erythematosus	16	0.314701	0.780215	0.750923	0.808031	0.709798	512	tags=12%, list=8%, signal=12%	940/6741
hsa04970	hsa04970	Salivary secretion	30	-0.272041	-0.800088	0.753986	0.808031	0.709798	967	tags=23%, list=15%, signal=20%	805/4589/3346/6779/6548/820/683
hsa00562	hsa00562	Inositol phosphate metabolism	20	-0.290415	-0.787586	0.755839	0.808031	0.709798	546	tags=25%, list=9%, signal=23%	64419/3635/5290/5291/5293
hsa05415	hsa05415	Diabetic cardiomyopathy	53	-0.256963	-0.842207	0.756818	0.808031	0.709798	453	tags=15%, list=7%, signal=14%	5290/2932/5291/7048/4709/5293/5580/4688
hsa04020	hsa04020	Calcium signaling pathway	71	-0.245621	-0.8567	0.766355	0.815149	0.71605	208	tags=7%, list=3%, signal=7%	5724/6546/5530/3274/7852
hsa04136	hsa04136	Autophagy - other	10	-0.330187	-0.758284	0.782222	0.828922	0.728149	786	tags=20%, list=12%, signal=18%	79065/10533
hsa04115	hsa04115	p53 signaling pathway	20	0.284649	0.746093	0.79096	0.835066	0.733546	273	tags=10%, list=4%, signal=10%	900/545
hsa00260	hsa00260	Glycine, serine and threonine metabolism	10	-0.326078	-0.748846	0.797778	0.839144	0.737128	2176	tags=70%, list=34%, signal=46%	275/26227/189/635/64902/29958/211
hsa04550	hsa04550	Signaling pathways regulating pluripotency of stem cells	56	-0.24037	-0.79601	0.833333	0.873309	0.767139	453	tags=12%, list=7%, signal=12%	6498/5290/2932/5291/5293/3625/5894
hsa04972	hsa04972	Pancreatic secretion	43	-0.233747	-0.73583	0.893665	0.933092	0.819654	2074	tags=40%, list=32%, signal=27%	5320/480/108/64600/30814/276/6262/885/279/22802/1360/9635/1179/387/5906/6548/683
hsa00230	hsa00230	Purine metabolism	42	0.237974	0.727719	0.901786	0.936339	0.822507	1047	tags=24%, list=16%, signal=20%	2987/1633/26289/8833/204/2272/471/3615/10606/53343
hsa04932	hsa04932	Non-alcoholic fatty liver disease	50	0.226428	0.717648	0.90636	0.936339	0.822507	1327	tags=28%, list=21%, signal=22%	10000/356/1350/51094/9451/4705/4711/9167/6389/4710/5565/5295/6391/4724
hsa03420	hsa03420	Nucleotide excision repair	10	-0.282426	-0.648598	0.906667	0.936339	0.822507	1146	tags=40%, list=18%, signal=33%	6118/902/7508/2966
hsa04927	hsa04927	Cortisol synthesis and secretion	20	0.236968	0.621115	0.934087	0.961162	0.844312	164	tags=5%, list=3%, signal=5%	5567
hsa02010	hsa02010	ABC transporters	10	-0.251519	-0.57762	0.94	0.963755	0.846589	263	tags=40%, list=4%, signal=38%	24/26154/8647/10057
hsa00310	hsa00310	Lysine degradation	22	0.221303	0.59499	0.955638	0.974894	0.856375	2064	tags=36%, list=32%, signal=25%	56950/64754/3033/79823/23127/9869/80854/6419
hsa05022	hsa05022	Pathways of neurodegeneration - multiple diseases	121	-0.197797	-0.756023	0.960396	0.974894	0.856375	687	tags=13%, list=11%, signal=12%	3552/493869/2878/5868/55669/10010/2932/4709/7133/5861/22926/5743/5530/9927/7277/5894
hsa04260	hsa04260	Cardiac muscle contraction	26	-0.204328	-0.589182	0.962306	0.974894	0.856375	559	tags=38%, list=9%, signal=35%	480/170712/55799/7384/845/6262/776/7170/6548/6546
hsa04976	hsa04976	Bile secretion	35	-0.204557	-0.619015	0.965675	0.974894	0.856375	1255	tags=26%, list=20%, signal=21%	79799/7363/574537/8647/7365/7367/8431/6548/3156
hsa05017	hsa05017	Spinocerebellar ataxia	31	0.207812	0.597678	0.968028	0.974894	0.856375	1416	tags=26%, list=22%, signal=20%	10000/4976/5690/2475/5686/5295/291/9698
hsa01240	hsa01240	Biosynthesis of cofactors	58	-0.194377	-0.64794	0.975057	0.978502	0.859544	1367	tags=24%, list=21%, signal=19%	23498/6999/248/79799/7363/574537/7360/7365/7367/8942/211/65220/27235/249
hsa00620	hsa00620	Pyruvate metabolism	16	0.183555	0.455075	0.990775	0.990775	0.870325	1818	tags=31%, list=28%, signal=22%	2271/128/4190/5161/5162
