# Supplementary material for: Identification of PFKFB2 as a key gene for the transition from acute to old myocardial infarction in peripheral blood
Source: Front Cardiovasc Med. 2022 Dec 6;9:993579. doi: 10.3389/fcvm.2022.993579 (PMC9763698; doi:10.3389/fcvm.2022.993579)
Supplement: Supplementary file 4 [file Table_3.XLSX]

## Sheet: LJclinical
ID	group	Neutrophils	Monocyte	Lymphocyte	Eosinophils	Basophils	PFKFB2（2-△△Ct）
AMI1	AMI	5.2	0.4	0.8	0	0	0.811909
AMI2	AMI	9.1	0.7	1.4	0.11	0.03	0.948973
AMI3	AMI	4.1	0.7	2.9	0.36	0.02	0.804455
AMI4	AMI	9.9	0.7	1.8	0.12	0.06	1.27764
AMI5	AMI	11.8	1	1.2	0.02	0.02	1.59236
AMI6	AMI	6.6	0.6	1	0.02	0.02	0.426252
AMI7	AMI	7.4	1.2	1.8	0.12	0.04	0.879955
AMI8	AMI	3.6	0.5	2.1	0.05	0.05	0.675629
AMI9	AMI	6.9	0.9	1.9	0.2	0.1	1.10477
AMI10	AMI	4	0.7	1.3	0.1	0.01	0.54303
AMI11	AMI	13.3	0.8	0.9	0.01	0.02	1.69554
AMI12	AMI	7.7	1.2	2.6	0.55	0.07	1.19347
AMI13	AMI	4.6	0.6	1.2	0.24	0.02	1.41502
AMI14	AMI	9	0.7	1.1	0	0.02	0.400284
AMI15	AMI	2.8	0.3	1.1	0.16	0.03	0.67203
UA1	UA	7.5	0.9	1.4	0.15	0.06	1.36948
UA2	UA	4.2	0.6	1	0.11	0.04	0.551849
UA3	UA	3.8	0.4	1.1	0.28	0.03	0.355046
UA4	UA	4.4	0.3	1.5	0.09	0.02	1.16027
UA5	UA	4.2	0.5	1.7	0.2	0.04	1.15567
UA6	UA	4.8	0.7	1.5	0.09	0.03	0.398035
UA7	UA	2.4	0.3	0.8	0.04	0.01	1.13794
UA8	UA	3.4	0.4	1.7	0.09	0.04	1.46984
UA9	UA	3.2	0.5	1.87	0.43	0.08	1.80662
OMI1	OMI	5.8	0.2	0.9	0.02	0.02	0.249523
OMI2	OMI	5.6	0.5	1	0.2	0.1	0.279858
OMI3	OMI	3.5	0.5	1.6	0.11	0.02	0.429575
OMI4	OMI	5	0.4	1.7	0.07	0.02	0.628722
OMI5	OMI	2.7	0.3	1.3	0.04	0.01	0.637627
OMI6	OMI	3.7	0.6	0.9	0.15	0.02	0.194456
OMI7	OMI	2.5	0.3	1.2	0.1	0	0.335071
OMI8	OMI	6.6	0.6	2	0.61	0.06	0.220581
OMI9	OMI	2.1	0.4	1	0.09	0.02	0.687935
OMI10	OMI	8.3	0.7	1.7	0	0.03	0.227181
OMI11	OMI	3.9	0.6	1	0.77	0.05	0.150653
OMI12	OMI	5.2	0.6	1.3	0.05	0.03	0.344347
OMI13	OMI	2.7	0.2	1.5	0.08	0.27	0.803311
OMI14	OMI	4.3	0.5	1.2	0.07	0.01	0.143984
OMI15	OMI	4.1	0.4	1.6	0.27	0.07	0.441206
OMI16	OMI	5.9	0.4	1.5	0.16	0.05	0.190257
OMI17	OMI	2.4	0.6	1.4	0.08	0.01	0.444159
OMI18	OMI	4.9	0.6	1	0.18	0.04	0.410416
