# Supplementary material for: Identification of PFKFB2 as a key gene for the transition from acute to old myocardial infarction in peripheral blood
Source: Front Cardiovasc Med. 2022 Dec 6;9:993579. doi: 10.3389/fcvm.2022.993579 (PMC9763698; doi:10.3389/fcvm.2022.993579)
Supplement: Supplementary file 5 [file Table_4.XLSX]

## Sheet: Sheet1
											Clinical Laboratory Examination																	Echocardiography
AMI/UA/OMI	Gender	Age	Cigarette	Cardiovascular comorbidities	Height（cm）	Weight（kg）	BMI	BP（mmHg）	P	Medication	Neutrophils	Monocyte	Lymphocyte	Eosinophils	Basophils	hs-CRP mg/L	TG(mmol/L)	TC(mmol/L)	LDL(mmol/L)	HDL(mmol/L)	cTnI(ng/ml)	CK（ U/L）	CK-MB（U/L）	NT-proBNP pg/ml	Cr（μmol/L）	LDH （U/L）	AST（U/L）	LVEDD mm	LVFS %	EF %
AMI1	female	57	NO	——	157	38.5	15.6193	116/63	77	aspirin、clopidogrel、nicorandil、atorvastatin、ZOK、ARNI	5.2	0.4	0.8	0	0	6.3	1.23	4.75	2.74	1.45	3.93	392	44.4	430.1	54.2	345	99.9	36	35	65
AMI2	male	50	YES	——	180	74	22.8395	104/64	74	aspirin、clopidogrel、nicorandil、atorvastatin、ZOK	9.1	0.7	1.4	0.11	0.03	——	1.98	4.15	2.68	0.89	2.104	208	28.2	69	52	208	33.4	46	31	58
AMI3	male	59	YES	——	170	64	22.1453	120/84	57	aspirin、clopidogrel、nicorandil、atorvastatin	4.1	0.7	2.9	0.36	0.02	——	3.33	4.52	2.79	0.93	27.084	2251.7	190	3747.89	64.3	279	26.3	54	37	67
AMI4	male	78	NO	hypertension	168	64	22.6757	124/77	90	indobufen、clopidogrel、atorvastatin、ZOK、antisterone、nicorandil、rnBNP、evabradine	9.9	0.7	1.8	0.12	0.06	5.44	1.86	5.26	3.57	0.84	27.084	2251.7	190	3747.89	108.4	617	173.6	48	30	58
AMI5	male	62	NO	——	158	62.5	25.0361	110/71	77	aspirin、clopidogrel、nicorandil、atorvastatin	11.8	1	1.2	0.02	0.02	——	1.38	3.96	2.4	0.9	>40	691	280.1	1065.94	91.7	691	309.2	——	——	——
AMI6	male	56	YES	——	171	72	24.623	79/60	86	aspirin、clopidogrel、atorvastatin、rhBNP	6.6	0.6	1	0.02	0.02	58.31	1.15	9.97	7.26	1.31	＞40	2486.5	95.5	5276.73	82.2	1231	170.5	58	——	46
AMI7	male	56	NO	——	167	52	18.6453	92/60	90	aspirin、clopidogrel、ZOK、nicorandil、rhBNP	7.4	1.2	1.8	0.12	0.04	72.33	1.2	3.71	2.36	0.83	3.29	310.3	29.9	6333.4	57.1	506	83.7	49	28	55
AMI8	male	72	NO	hypertension	169	58	20.3074	90/65	68	aspirin、clopidogrel、atorvastatin、antisterone、furosemide	3.6	0.5	2.1	0.05	0.05	——	2.57	3.89	2.44	0.91	0.94	78	14	2099.03	89	244	21.4	49	13	28
AMI9	male	53	YES	——	170	63	21.7993	104/63	76	aspirin、clopidogrel、ZOK、atorvastatin、nicorandil	6.9	0.9	1.9	0.2	0.1	24.82	1.2	7.43	4.92	1.52	19.76	811.4	73.7	1112.75	57	291	76.6	49	25	48
AMI10	female	59	NO	——	165	64	23.5078	118/69	82	aspirin、ZOK、clopidogrel、rosuvastatin、ARNI、rhBNP、indobufen	4	0.7	1.3	0.1	0.01	67.7	1.33	4.91	3.31	0.93	＞40	697.6	38.7	1760.13	104.7	722	70.7	42	28	55
AMI11	male	64	YES	hypertension	165	60	22.0386	117/82	115	aspirin、clopidogrel、ZOK、rhBNP、nicorandil	13.3	0.8	0.9	0.01	0.02	89.5	2.85	4.69	3	0.83	25.606	7627.3	593.1	4829.47	85.2	1589	354.6	55	25	48
AMI12	male	59	YES	——	170	67	23.1834	138/78	78	aspirin、ticagrelor、nicorandil、atorvastatin、ZOK、ARNI	7.7	1.2	2.6	0.55	0.07	2.88	2.18	5.44	3.48	0.96	1.06	80.1	13	342.08	90.4	233	32.5	47	30	56
AMI13	male	76	YES	hypertension	166	62	22.4996	138/74	73	indobufen、clopidogrel、atorvastatin、nicorandil	4.6	0.6	1.2	0.24	0.02	——	1.14	4.17	2.67	0.83	0.875	110.8	8	533.14	77	269	21.7	55	31	59
AMI14	male	38	YES	hypertension	168	64	22.6757	137/90	78	aspirin、clopidogrel、nicorandil、atorvastatin、ZOK	9	0.7	1.1	0	0.02	——	1.55	4.48	2.97	1.07	4.99	1154.3	534	524.6	70	534	169.2	50	31	59
AMI15	female	56	NO	——	158	70	28.0404	144/95	68	indobufen、nicorandil、atorvastatin	2.8	0.3	1.1	0.16	0.03	——	1.38	3.69	2	1.26	1.3	142.6	13.3	——	59	233	32.4	51	38	67
UA1	male	58	NO	——	170	56	19.3772	120/74	70	aspirin、clopidogrel、nicorandil、atorvastatin、ZOK	7.5	0.9	1.4	0.15	0.06	——	1.01	4.22	2.55	1.21	0.003	77	9.9	227.73	70.9	143.2	20.6	45	37	67
UA2	male	63	YES	——	168	60	21.2585	121/69	68	aspirin、ticagrelor、nicorandil、atorvastatin、ZOK、diltiazem	4.2	0.6	1	0.11	0.04	——	1.75	3.77	2.15	1.09	0.02	54.6	20.2	30	113	177	25.9	46	32	60
UA3	male	63	NO	——	170	70	24.2215	131/69	61	aspirin、clopidogrel、nicorandil、atorvastatin	3.8	0.4	1.1	0.28	0.03	0.32	0.82	1.94	3.32	0.9	0.12	100.1	12.9	658.83	124.6	152	14.8	52	30	56
UA4	female	60	NO	hypertension	169	72.5	25.3843	129/75	63	aspirin、clopidogrel、nicorandil、atorvastatin、ZOK	4.4	0.3	1.5	0.09	0.02	——	1.69	4.4	2.8	1.24	0.002	152.9	12.9	289.19	47	190	22.7	49	33	60
UA5	male	78	YES	hypertension	172	50	16.901	148/61	65	aspirin、clopidogrel、nicorandil、atorvastatin、indobufen、ARNI	4.2	0.5	1.7	0.2	0.04	0.21	0.86	4.58	3.08	1.14	0.16	140	12.2	——	130	202	30.9	54	24	47
UA6	male	55	YES	hypertension	162	55	20.9572	130/86	76	aspirin、ticagrelor、nicorandil、atorvastatin、ZOK、ARNI	4.8	0.7	1.5	0.09	0.03	15.06	1.16	4.55	3.09	1	0	67.6	8	63.01	87.2	158	19.4	44	31	58
UA7	male	46	YES	——	176	79	25.5036	109/77	87	aspirin、ticagrelor、nicorandil、atorvastatin、ZOK	2.4	0.3	0.8	0.04	0.01	——	1.64	3.41	2.22	0.63	0.002	65	6.3	86.42	70	125	15.6	48	37	66
UA8	male	53	NO	——	172	70	23.6614	128/68	86	aspirin、clopidogrel、rosuvastatin、nicorandil、ARNI、ZOK	3.4	0.4	1.7	0.09	0.04	0.26	1.62	3.06	1.82	0.86	0	179.2	9.1	93.85	68.4	172	27.1	53	31	59
UA9	male	77	NO	——	167	65	23.3067	128/68	86	aspirin、clopidogrel、nicorandil、atorvastatin、ZOK	3.2	0.5	1.87	0.43	0.08	0.77	1.7	3.85	2.66	0.65	0		49.5	10.2	99.9	191	23.3	40	38	69
OMI1	female	69	NO	hypertension	160	65	25.3906	127/71	73	aspirin、clopidogrel、pravastatin、ZOK、ARNI、levoamlodipine	5.8	0.2	0.9	0.02	0.02	1.04	1.43	2.91	1.18	1.57	0.019	86.6	13.3	721.61	70	210	23.2	59	24	57
OMI2	male	75	YES	hypertension	168	70	24.8016	124/80	80	aspirin、clopidogrel、nicorandil、atorvastatin、ZOK、ARNI	5.6	0.5	1	0.2	0.1	0.58	2.67	2.87	1.65	0.69	0.016	96	17.2	1052.13	79.2	249.3	23.6	70	13	27
OMI3	male	58	YES	hypertension	170	70.5	24.3945	146/95	76	indobufen、ticagrelor、nicorandil、rosuvastatin、ARNI、levoamlodipine	3.5	0.5	1.6	0.11	0.02	——	2.01	5.18	3.47	1.09	0.023	104.7	19.1	414.66	92.1	255.8	47.4	56	30	56
OMI4	female	73	NO	hypertension	158	68	27.2392	150/74	70	aspirin、nicorandil、atorvastatin	5	0.4	1.7	0.07	0.02	1.07	0.66	3.15	1.9	1.2	0.016	61.2	16.5	1095.86	72	209	19.8	51	30	57
OMI5	female	51	NO	——	157	70	28.3987	136/74	69	aspirin、clopidogrel、nicorandil、atorvastatin、ZOK、ARNI	2.7	0.3	1.3	0.04	0.01	——	1.21	4.62	3.05	0.79	0	59	12.4	110.82	65.4	164	19.4	56	32	63
OMI6	male	73	YES	hypertension	172	69	23.3234	138/70	76	aspirin、clopidogrel、atorvastatin、ZOK、ARNI、torvaptan	3.7	0.6	0.9	0.15	0.02	44.3	1.16	3.54	2.23	0.82	0.01	198.5	13.1	7759.38	128.3	387	48.6	61	14	30
OMI7	male	74	NO	——	165	63	23.1405	122/73	94	clopidogrel、atorvastatin、ZOK、ARNI	2.5	0.3	1.2	0.1	0	0.25	1.19	3.94	2.49	0.98	0.013	76.3	7.2	760.92	106	162	10.7	55	17	35
OMI8	male	58	YES	hypertension	158	66	26.4381	137/69	72	aspirin、clopidogrel、nicorandil、atorvastatin、ZOK、ARNI	6.6	0.6	2	0.61	0.06	25.89	4.54	4.1	2.5	0.92	0.007	65.5	11.9	298.42	126	186	20.8	——	——	——
OMI9	male	62	YES	hypertension	172	70	23.6614	119/84	82	aspirin、ticagrelor、atorvastatin、antisterone、evabradine、ARNI	2.1	0.4	1	0.09	0.02	——	0.98	2.23	1.17	0.8	0.03	57	11.9	5015.4	96.7	161	13.6	55	18	36
OMI10	female	67	NO	hypertension	159	72	28.4799	132/94	71	aspirin、clopidogrel、nicorandil、atorvastatin、ZOK、ARNI	8.3	0.7	1.7	0	0.03	2.23	2.68	6.81	4.49	1.38	0.065	60.7	11.5	242.84	56.5	181	14.8	47	32	60
OMI11	male	80	NO	——	164	63	23.4236	111/64	65	aspirin、indobufen、nicorandil、atorvastatin、ZOK、ARNI、evabradine	3.9	0.6	1	0.77	0.05	——	1.19	6.85	4.69	0.89	0.008	38.5	8.6	1171.5	92	148	15.6	53	26	50
OMI12	male	80	NO	hypertension	175	80	26.1224	147/79	78	aspirin、indobufen、nicorandil、atorvastatin、ZOK、ARNI、	5.2	0.6	1.3	0.05	0.03	17	0.6	1.6	0.75	0.75	0.037	183.7	11.6	2157.85	88	207	31.2	56	30	57
OMI13	male	81	YES	——	170	83	28.7197	104/59	53	indobufen、atorvastatin、ZOK、ARNI、antisterone	2.7	0.2	1.5	0.08	0.27	——	1.13	3.58	2.23	0.88	0.012	48.5	7.4	1480.58	123	188	25.3	68	16	32
OMI14	male	66	NO	hypertension	160	57	22.2656	137/74	65	aspirin、ticagrelor、nicorandil、atorvastatin、ZOK、ARNI	4.3	0.5	1.2	0.07	0.01	0.14	1.17	4.11	2.39	1.29	0.003	79	16.7	65.58	67	184.2	33.1	42	33	62
OMI15	male	73	YES	hypertension	165	74	27.1809	151/84	63	aspirin、ticagrelor、nicorandil、ZOK、ARNI	4.1	0.4	1.6	0.27	0.07	——	0.86	3.81	2.44	0.96	0	81.6	8.5	179.79	90.5	135	19.7	50	31	59
OMI16	male	55	YES	hypertension	162	64	24.3865	144/90	64	aspirin、ticagrelor、nicorandil、ZOK、atorvastatin、ARNI	5.9	0.4	1.5	0.16	0.05	0.51	0.99	3.43	2.12	0.83	0.007	75	10.1	184.99	60	200	13.8	——	——	——
OMI17	male	60	YES	——	168	75	26.5731	117/77	91	nicorandil、ZOK、antisterone、digoxin、rhBNP	2.4	0.6	1.4	0.08	0.01	11.37	1.18	2.17	1.34	0.58	0.014	138	9.8	1659.26	78	160	18.6	57	20	40
OMI18	male	68	YES	——	160	80	31.25	132/85	76	aspirin、indobufen、ZOK、nicorandil、ARNI、rosuvastatin	4.9	0.6	1	0.18	0.04	3.55	1.91	2.34	1.35	0.49	0.08	66.4	21.3	875.04	81.4	189	28.5	51	40	71
