# Supplementary material for: Identification of PFKFB2 as a key gene for the transition from acute to old myocardial infarction in peripheral blood
Source: Front Cardiovasc Med. 2022 Dec 6;9:993579. doi: 10.3389/fcvm.2022.993579 (PMC9763698; doi:10.3389/fcvm.2022.993579)
Supplement: Supplementary file 6 [file Table_5.XLSX]

## Sheet:  
ID	Group	Neutrophil counts	Lymphocyte counts	Monocyte counts	Eosinophil counts	Basophil counts
AMI1	AMI	10.1	1.2	1.1	0	0.02
AMI2	AMI	12.3	1.9	0.7	0.1	0.06
AMI3	AMI	6.6	1.2	0.6	0.03	0.01
AMI4	AMI	7.4	3.2	1.1	0	0.1
AMI5	AMI	8.2	2.9	0.9	0.21	0.05
AMI6	AMI	10	1.2	1.3	0.02	0.03
AMI7	AMI	9	1.2	0.6	0	0
AMI8	AMI	11.3	0.7	0.2	0.01	0.02
AMI9	AMI	11.2	0.8	0.6	0	0
AMI10	AMI	6.8	0.8	0.5	0.07	0.04
AMI11	AMI	9.5	0.8	0.6	0	0.02
AMI12	AMI	9.1	1.1	0.6	0.1	0
AMI13	AMI	6.5	1.2	0.4	0.1	0.01
AMI14	AMI	8.1	1.5	0.4	0.07	0.03
AMI15	AMI	15	3.1	0.8	0.13	0.1
AMI16	AMI	8.1	2.1	0.9	0.22	0.05
AMI17	AMI	6.6	1.4	0.8	0.01	0.02
AMI18	AMI	10.1	1	0.3	0.04	0.04
AMI19	AMI	7.2	1.3	0.6	0	0.01
AMI20	AMI	15.1	1.5	1.1	0.05	0.06
AMI21	AMI	14.8	0.7	0.8	0	0
AMI22	AMI	6	2.1	0.7	0.11	0.04
AMI23	AMI	6.5	2	0.9	0.13	0.06
AMI24	AMI	6.7	1.9	0.8	0.11	0.07
AMI25	AMI	7.7	1.1	0.6	0.07	0.03
AMI26	AMI	9.7	0.6	0.4	0	0
AMI27	AMI	9.9	0.8	0.7	0.8	0
AMI28	AMI	13	1.8	0.9	0.01	0.03
AMI29	AMI	11.2	2.8	0.7	0.08	0.02
AMI30	AMI	7.2	0.6	0.4	0	0.02
AMI31	AMI	4.8	2.1	0.7	0.12	0.05
AMI32	AMI	6.4	2	0.4	0.25	0.06
AMI33	AMI	4.5	1.7	0.6	0.22	0.04
AMI34	AMI	13.9	2	1.3	0.01	0.03
AMI35	AMI	10.3	1.1	0.5	0.02	0.02
AMI36	AMI	15.6	0.4	1.3	0.01	0.02
AMI37	AMI	8.2	1.9	0.5	0.04	0.03
AMI38	AMI	7.8	3.7	0.8	0.1	0.03
AMI39	AMI	10.2	1.3	0.4	0.06	0.07
AMI40	AMI	8.5	1.1	0.4	0.02	0.01
AMI41	AMI	2.9	1.4	0.3	0.08	0.02
AMI42	AMI	7.5	0.7	0.9	0	0
AMI43	AMI	7.9	2	0.8	0	0.02
AMI44	AMI	7.7	1.7	0.9	0.1	0
AMI45	AMI	3	0.4	0.2	0.1	0.01
AMI46	AMI	13.3	0.9	0.8	0.01	0.02
AMI47	AMI	6.1	1.5	0.4	0.06	0.05
AMI48	AMI	8.7	4.4	0.8	0.4	0.07
AMI49	AMI	8.4	1.3	0.8	0	0.02
AMI50	AMI	7.3	1.6	1	0.07	0.02
AMI51	AMI	10.7	2.9	0.8	0.06	0.05
AMI52	AMI	5	4.6	0.7	0.14	0.02
AMI53	AMI	5.6	1.8	1	0.04	0.03
AMI54	AMI	9.5	1.7	0.6	0.05	0.02
AMI55	AMI	7.7	2.8	1.2	0.14	0.04
AMI56	AMI	8.6	0.7	0.6	0.01	0.06
AMI57	AMI	6.6	1.9	0.4	0.05	0.05
AMI58	AMI	10.9	1.6	1	0	0
AMI59	AMI	7.3	1.3	0.9	0.1	0
AMI60	AMI	7.1	1.2	1.2	0	0
AMI61	AMI	5.1	2.3	0.7	0.1	0
AMI62	AMI	4.3	1.7	0.7	0.1	0
AMI63	AMI	5.7	1.5	0.4	0.12	0.12
AMI64	AMI	7.5	0.8	0.2	0	0
AMI65	AMI	10	2.1	0.9	0.03	0.03
AMI66	AMI	5.7	1.2	0.5	0.18	0.02
AMI67	AMI	9	2.5	1.3	0.03	0.04
AMI68	AMI	12.3	1.8	1.1	0	0.02
AMI69	AMI	4.7	1.5	0.7	0.03	0.02
AMI70	AMI	7.4	0.6	0.5	0.02	0.02
AMI71	AMI	8.2	0.8	0.5	0	0
AMI72	AMI	12.7	2.6	1.3	0.03	0.03
AMI73	AMI	6	1.6	0.4	0	0.1
AMI74	AMI	8.1	2.3	0.7	0.3	0
AMI75	AMI	23.1	1.5	1	0.03	0.03
AMI76	AMI	8.3	1.7	1.3	0.01	0.03
AMI77	AMI	9.7	1.4	0.7	0	0
AMI78	AMI	8.2	3	0.7	0.73	0.06
AMI79	AMI	8.8	2.9	0.7	0.09	0.02
AMI80	AMI	19.5	1.5	0.5	0	0.04
AMI81	AMI	14.2	1.6	1	0	0.02
OMI1	OMI	4.7	0.7	0.5	0.48	0.05
OMI2	OMI	3.6	2.6	0.6	0.14	0.04
OMI3	OMI	4.3	1.7	0.4	0.2	0
OMI4	OMI	2.5	1.5	0.5	0.1	0
OMI5	OMI	3.5	1.7	0.5	0.26	0.07
OMI6	OMI	4.1	2.6	0.5	0.13	0.03
OMI7	OMI	4.1	0.8	0.4	0.08	0.05
OMI8	OMI	3	1.5	0.3	0	0
OMI9	OMI	3.2	1.9	0.5	0.12	0.05
OMI10	OMI	2.2	1.1	0.3	0.09	0.02
OMI11	OMI	4.5	1.4	0.3	0.05	0.02
OMI12	OMI	4.4	1.1	0.4	0.4	0
OMI13	OMI	4	1.6	0.6	0.3	0
OMI14	OMI	4	1.3	0.6	0.38	0.06
OMI15	OMI	2.3	1.5	0.6	0.1	0
OMI16	OMI	3.2	1.5	0.4	0.2	0.02
OMI17	OMI	2.6	1.6	0.4	0	0
OMI18	OMI	3.2	1	0.3	0.02	0
OMI19	OMI	2.1	1	0.4	0.09	0.02
OMI20	OMI	5.7	1.5	0.9	0.04	0.02
OMI21	OMI	3.7	1.3	0.3	0.2	0
OMI22	OMI	7.3	2	0.7	0.22	0.03
OMI23	OMI	3.8	2	0.4	0.37	0.05
OMI24	OMI	3.5	1.3	0.4	0.1	0
OMI25	OMI	2.5	1.1	0.4	0.07	0.01
OMI26	OMI	3.7	1.3	0.5	0.19	0.04
OMI27	OMI	4	1.7	0.4	0.13	0.06
OMI28	OMI	4.1	1.3	0.5	0	0
OMI29	OMI	3.4	1.5	0.7	0.15	0.06
OMI30	OMI	2.5	1.2	0.3	0.1	0
OMI31	OMI	3.6	2.1	0.4	0.2	0
OMI32	OMI	8.1	1.1	0.4	0	0
OMI33	OMI	3.9	1.7	0.4	0.05	0.04
OMI34	OMI	6.6	2	0.6	0.61	0.06
OMI35	OMI	6.9	1.5	0.3	0.17	0.02
OMI36	OMI	3.8	0.8	0.3	0.3	0
OMI37	OMI	4.3	1.3	0.4	0.1	0
OMI38	OMI	6.3	2.5	1	0.2	0
OMI39	OMI	4.1	1.9	0.8	0.05	0.03
OMI40	OMI	3.6	2.6	0.7	0.2	0.04
OMI41	OMI	5.5	0.8	0.5	0.1	0.1
OMI42	OMI	3.1	0.5	0.3	0.1	0
OMI43	OMI	3	1.7	0.4	0.5	0.1
OMI44	OMI	5.7	1.6	0.5	0.05	0.05
OMI45	OMI	4.6	2.5	0.4	0.16	0.03
OMI46	OMI	2.7	1.3	0.4	0.07	0.05
OMI47	OMI	4.8	1.7	0.5	0.26	0.02
OMI48	OMI	3.1	1.5	0.5	0.16	0.03
OMI49	OMI	2.8	1.4	0.7	0.22	0.07
OMI50	OMI	5	1.3	0.5	0.4	0
OMI51	OMI	3.2	1.3	0.4	0.06	0.03
OMI52	OMI	4	2	0.8	0.2	0
OMI53	OMI	4.3	1.8	0.4	0.07	0.05
OMI54	OMI	1.9	1.3	0.5	0.15	0.02
OMI55	OMI	4.5	1.5	0.7	0.13	0.04
OMI56	OMI	4.3	1.1	0.4	0.04	0.03
OMI57	OMI	4	1.3	0.4	0.1	0
OMI58	OMI	2	1.1	0.4	0.06	0.02
OMI59	OMI	3.2	1	0.5	0.1	0
OMI60	OMI	5.2	1	0.4	0.1	0
OMI61	OMI	5.7	1.6	0.5	0.43	0.02
OMI62	OMI	4.2	2	0.5	0.08	0.02
OMI63	OMI	4.8	1.6	0.6	0.07	0.05
OMI64	OMI	2.4	1.2	0.4	0	0
OMI65	OMI	4.2	2.1	0.5	0.1	0
OMI66	OMI	3.9	1.2	0.4	0.1	0.01
OMI67	OMI	4.6	2.8	0.6	0.14	0.07
OMI68	OMI	3.6	1.3	0.4	0	0
OMI69	OMI	2.7	1.3	0.5	0.18	0.03
OMI70	OMI	4.3	1.3	0.4	0	0
OMI71	OMI	3.8	1.3	0.5	0.01	0.02
OMI72	OMI	3.7	1.2	0.4	0.07	0.03
OMI73	OMI	4	1.4	0.3	0.06	0.06
OMI74	OMI	4.3	1.4	0.4	0.1	0
OMI75	OMI	3.3	1.2	0.3	0.13	0.04
OMI76	OMI	1.9	0.9	0.2	0.1	0
OMI77	OMI	5.3	2.2	0.4	0.05	0.04
OMI78	OMI	5.1	1	0.5	0.2	0
OMI79	OMI	4.1	1.4	0.7	0.24	0.02
OMI80	OMI	2.9	1.5	0.5	0.33	0.07
OMI81	OMI	4.4	2.1	0.3	0.04	0.04
OMI82	OMI	1.6	0.5	0.2	0.05	0.02
OMI83	OMI	3.3	1.6	0.3	0.01	0.04
OMI84	OMI	3.2	1	0.5	0.13	0.04
OMI85	OMI	5	1.5	0.5	0.11	0.04
OMI86	OMI	4.2	1.4	0.4	0.11	0.03
OMI87	OMI	4.8	1.5	0.3	0.4	0
OMI88	OMI	2.9	1.4	0.3	0.05	0.03
OMI89	OMI	3.2	1.9	0.4	0.07	0.02
OMI90	OMI	1.5	1.3	0.5	0.08	0.02
OMI91	OMI	3.4	1.7	0.3	0.21	0.02
OMI92	OMI	4.8	1.1	0.6	0.2	0
OMI93	OMI	3.3	1.7	0.5	0.12	0.05
OMI94	OMI	4.1	1.2	0.5	0.1	0
OMI95	OMI	3.8	0.7	0.4	0.08	0.04
OMI96	OMI	6.2	2.1	0.4	0.09	0.04
OMI97	OMI	2.6	1.9	0.5	0	0
OMI98	OMI	2.6	2	0.4	0.45	0.08
OMI99	OMI	5.2	1.9	0.7	0.08	0.04
OMI100	OMI	3.9	1.5	0.6	0.1	0
OMI101	OMI	2.6	2	0.3	0.03	0.04
